# Supplementary material for: Genome-wide association study of cognitive functions and educational attainment in UK Biobank (N=112 151)
Source: Mol Psychiatry. 2016 Apr 5;21(6):758–67. doi: 10.1038/mp.2016.45 (PMC4879186; doi:10.1038/mp.2016.45)
Supplement: Supplementary Table 1 [file mp201645x4.xls]

## Sheet: Educational Attainment
Table S2A Genome-wide significant SNP-based association results for Educational Attainment (P< 5 x 10-8). The results are ordered by significance of the association. The independent SNP signals, as determined by the LD Clumping analysis, are highlighted in red.
SNP number	Chromosome	Position	Allele 1	Allele 2	N	P-value	β	MAF	INFO	Gene	Function
rs71627384	3	49428822	C	CA	111114	9.29e-15	0.0358335	0.31098	0.97911	RHOA	intronic
rs577462830	3	49500024	CT	C	111114	9.45e-15	0.0404185	0.250468	0.877424	NA	NA
rs13086611	3	49385417	T	A	111114	1.71e-14	0.0354476	0.302763	0.99571	NA	NA
rs199933423	3	49386313	A	AAAAAGAAAAAG	111114	1.89e-14	0.035359	0.302922	0.997002	NA	NA
rs11711536	3	49391240	T	C	111114	2.15e-14	0.0352792	0.30297	0.997006	NA	NA
rs17080528	3	49389842	T	C	111114	2.18e-14	0.0352724	0.302973	0.997	NA	NA
rs13090388	3	49391082	T	C	111114	2.26e-14	0.0352585	0.302997	0.996578	NA	NA
rs543866446	3	49435636	TAGCCAAGTG	T	111114	2.57e-14	0.0353612	0.301029	0.990086	RHOA	intronic
rs11715915	3	49455330	T	C	111114	2.6e-14	0.03518	0.304107	1	AMT/TCTA	coding/intronic/3downstream
rs1800668	3	49395757	A	G	111114	2.64e-14	0.0351704	0.302817	0.996751	GPX1/RHOA	5utr/3downstream
rs7623659	3	49414791	T	C	111114	2.71e-14	0.0351231	0.302925	0.998308	RHOA	intronic
rs11706370	3	49441091	A	G	111114	2.75e-14	0.0351037	0.303156	0.998776	RHOA	intronic
rs1987628	3	49399259	A	G	111114	2.81e-14	0.0350888	0.303254	0.998411	RHOA	intronic
rs71627385	3	49432526	CA	C	111114	2.87e-14	0.0351448	0.302383	0.996329	RHOA	intronic
rs111903592	3	49427319	C	G	111114	2.94e-14	0.0350397	0.303435	0.999328	RHOA	intronic
rs35115732	3	49475155	C	T	111114	3.03e-14	0.0350315	0.303257	0.99901	NA	NA
rs1050450	3	49394834	A	G	111114	3.09e-14	0.0350307	0.3033	0.998473	GPX1/RHOA	3utr/coding/3downstream
rs3811699	3	49396360	C	T	111114	3.12e-14	0.0350237	0.303308	0.998442	GPX1/RHOA	5upstream/3downstream
rs35169793	3	49423274	G	A	111114	3.16e-14	0.0350148	0.303162	0.998774	RHOA	intronic
rs9814873	3	49454112	G	A	111114	3.16e-14	0.0349841	0.303451	0.999925	AMT/TCTA	3downstream
rs9859556	3	49455986	T	G	111114	3.23e-14	0.0350322	0.303291	0.996763	AMT/TCTA	intronic/3downstream
rs7646366	3	49470668	A	G	111114	3.3e-14	0.034958	0.303496	0.999887	NA	NA
rs6446272	3	49463287	A	G	111114	3.39e-14	0.0349416	0.303494	0.999942	NICN1	intronic
rs11716974	3	49431853	A	G	111114	3.41e-14	0.0349435	0.303421	0.999816	RHOA	intronic
rs6793308	3	49424283	T	C	111114	3.43e-14	0.034945	0.303516	0.99935	RHOA	intronic
rs10640	3	49454277	A	G	111114	3.43e-14	0.0349388	0.303435	0.999729	AMT/TCTA	3utr/3downstream
rs11922013	3	49458355	C	G	111114	3.43e-14	0.0349337	0.303493	0.999943	AMT/NICN1/NPCEDRG	intronic/3downstream
rs6997	3	49453834	T	C	111114	3.46e-14	0.0349306	0.303473	0.999914	AMT/TCTA	3downstream/3utr
rs13087851	3	49408974	G	A	111114	3.59e-14	0.0349228	0.303387	0.999406	RHOA	intronic
rs9871380	3	49438221	A	G	111114	3.59e-14	0.0349071	0.303495	0.999933	RHOA	intronic
rs71324962	3	49487487	C	A	111114	3.6e-14	0.0349167	0.303479	0.999342	NA	NA
rs7648841	3	49416825	A	G	111114	3.61e-14	0.034915	0.303445	0.999507	RHOA	intronic
rs34588335	3	49407660	C	G	111114	3.63e-14	0.0349293	0.303268	0.99882	RHOA	intronic
rs6446264	3	49417243	A	C	111114	3.65e-14	0.0349071	0.303443	0.999525	RHOA	intronic
rs67485053	3	49405164	G	A	111114	3.74e-14	0.0348927	0.303522	0.999299	RHOA	intronic
rs148734725	3	49406708	A	G	111114	3.75e-14	0.0348904	0.30344	0.999609	RHOA	intronic
rs6809216	3	49412559	A	G	111114	3.75e-14	0.0348905	0.303441	0.999607	RHOA	intronic
rs9878943	3	49434654	A	G	111114	3.76e-14	0.0348826	0.303458	0.999822	RHOA	intronic
rs6779524	3	49450449	T	C	111114	3.78e-14	0.0348774	0.303557	0.99971	RHOA/TCTA	5upstream/intronic
rs13079643	3	49477466	A	G	111114	3.82e-14	0.0348839	0.303352	0.999392	NA	NA
rs554973188	3	49456101	AT	A	111114	3.87e-14	0.035011	0.30218	0.993824	AMT	intronic
rs11130222	3	49901060	T	A	111114	3.99e-14	-0.0324711	0.428481	0.998152	CAMKV	intronic/non-coding intronic
rs3733134	3	49939503	T	C	111114	4.08e-14	-0.0324052	0.432513	0.999423	MST1R	intronic
rs35275715	3	49959148	G	A	111114	4.23e-14	-0.0325452	0.433286	0.989016	MON1A	intronic
rs35200461	3	49478988	C	CT	111114	4.36e-14	0.0348561	0.302908	0.997297	NA	NA
rs34034116	3	49959156	A	C	111114	4.37e-14	-0.0325247	0.433166	0.989116	MON1A	intronic
rs6446277	3	49473077	A	G	111114	4.38e-14	0.0348341	0.303234	0.997794	NA	NA
rs3774759	3	49939120	T	G	111114	4.49e-14	-0.032365	0.432192	0.998659	MST1R	intronic
rs6767355	3	49504095	C	T	111114	4.56e-14	0.0347632	0.303616	0.999846	DAG1	5upstream
rs6774354	3	49961780	A	G	111114	4.63e-14	-0.0323265	0.432586	0.999667	MON1A	intronic
rs2352984	3	49948728	C	T	111114	4.7e-14	-0.0323399	0.432278	0.998503	MON1A	3downstream/intronic
rs3796386	3	49899795	A	G	111114	4.75e-14	-0.0323441	0.428456	1	CAMKV	5utr/coding/non-coding
rs60482815	3	49490188	A	AT	111114	4.8e-14	-0.034732	0.303861	0.999376	NA	NA
rs67216675	3	49493151	T	G	111114	4.8e-14	0.0347557	0.303284	0.998985	NA	NA
rs2883059	3	49902160	C	T	111114	4.89e-14	-0.0323677	0.428394	0.997559	CAMKV	intronic/non-coding intronic
rs7615206	3	49937505	C	T	111114	5.01e-14	-0.0322878	0.432354	0.999641	MST1R	intronic
rs71627383	3	49418838	CA	C	111114	5.06e-14	0.0390555	0.272509	0.841541	RHOA	intronic
rs7627864	3	49926613	G	C	111114	5.1e-14	-0.0323063	0.432156	0.998238	MST1R	intronic
rs11709573	3	49956628	T	C	111114	5.36e-14	-0.0322399	0.432603	0.999907	MON1A	intronic
rs55692411	3	49911155	A	G	111114	6.19e-14	-0.0322232	0.429123	0.998062	NA	NA
rs952594	3	49908023	A	G	111114	6.69e-14	-0.0321955	0.428622	0.997408	CAMKV	5upstream
rs868891	3	49949071	G	A	111114	6.72e-14	-0.0321103	0.43261	1	MON1A	3downstream/coding/intronic
rs60933862	3	49446097	GTATA	G	111114	6.93e-14	0.0345359	0.30307	0.999283	RHOA	intronic
rs34654589	3	49911449	G	C	111114	7.18e-14	-0.0321669	0.429373	0.996127	NA	NA
rs557408661	3	49425186	CA	C	111114	7.23e-14	0.0346926	0.307336	0.982152	RHOA	intronic
rs11400251	3	49436802	CA	C	111114	8.46e-14	0.0358817	0.290128	0.943529	RHOA	intronic
rs569583616	3	49489827	C	CA	111114	1.22e-13	0.034516	0.303848	0.978774	NA	NA
rs34893377	3	49515972	TA	T	111114	1.27e-13	0.0343061	0.305718	0.987075	DAG1	intronic
rs12553324	9	23347865	G	C	111114	1.49e-13	0.0319647	0.416468	0.990987	NA	NA
rs13294439	9	23358875	C	A	111114	1.82e-13	0.0317676	0.416374	0.996263	NA	NA
rs12554512	9	23352293	C	T	111114	1.89e-13	0.0316803	0.416919	1	NA	NA
rs7467480	9	23354940	A	T	111114	1.99e-13	0.0317028	0.416315	0.996822	NA	NA
rs4977839	9	23355310	A	G	111114	2e-13	0.0316855	0.416854	0.99733	NA	NA
rs9841110	3	49492481	G	C	111114	2.01e-13	0.033923	0.301955	0.999456	NA	NA
rs7868984	9	23357826	C	T	111114	2.22e-13	0.0316277	0.417159	0.996978	NA	NA
rs7029201	9	23358081	A	G	111114	2.23e-13	0.0316259	0.416826	0.99721	NA	NA
rs7029718	9	23358495	A	G	111114	2.26e-13	0.0316209	0.41683	0.997015	NA	NA
rs11708955	3	49540114	C	T	111114	2.4e-13	0.0337844	0.304661	0.995335	DAG1	intronic
rs7630869	3	49522543	T	C	111114	2.44e-13	0.0337949	0.301942	0.999959	DAG1	intronic
rs138073019	3	49536129	TTTA	T	111114	2.55e-13	0.0339008	0.301103	0.993527	DAG1	intronic
rs35261698	3	49537839	G	C	111114	2.63e-13	0.033751	0.301939	0.999834	DAG1	intronic
rs11794152	9	23345347	G	A	111114	2.64e-13	0.0316022	0.416541	0.992587	NA	NA
rs6766131	3	49538932	C	T	111114	2.65e-13	0.0337441	0.301956	0.999899	DAG1	intronic
rs9818590	3	49525096	G	A	111114	2.71e-13	0.0337278	0.301979	0.999969	DAG1	intronic
rs11712569	3	49540152	G	A	111114	2.73e-13	0.033725	0.301974	0.999954	DAG1	intronic
rs9858418	3	49543288	G	A	111114	2.73e-13	0.0337263	0.301964	0.999905	DAG1	intronic
rs11719996	3	49525958	C	T	111114	2.74e-13	0.0337229	0.301968	0.999955	DAG1	intronic
rs9827021	3	49514764	A	C	111114	2.75e-13	0.0337214	0.302021	0.99978	DAG1	intronic
rs9850072	3	49529482	T	C	111114	2.76e-13	0.0337186	0.30195	0.999891	DAG1	intronic
rs9853683	3	49512588	G	A	111114	2.78e-13	0.0337161	0.302009	0.99977	DAG1	intronic
rs34363169	3	49537712	A	G	111114	2.78e-13	0.0337144	0.301963	0.99995	DAG1	intronic
rs6797664	3	49539222	A	G	111114	2.78e-13	0.0337135	0.301964	0.999947	DAG1	intronic
rs6766581	3	49539401	C	T	111114	2.78e-13	0.0337142	0.301963	0.99995	DAG1	intronic
rs12330269	3	49513910	A	G	111114	2.84e-13	0.0337064	0.301965	0.999573	DAG1	intronic
rs34465751	3	49490009	C	CA	111114	2.85e-13	0.0347716	0.293011	0.954778	NA	NA
rs9821311	3	49543656	T	C	111114	2.85e-13	0.0337271	0.30169	0.998644	DAG1	intronic
rs10212296	3	49542273	C	T	111114	3.17e-13	0.033633	0.30192	0.999905	DAG1	intronic
rs34196454	3	49563456	A	G	111114	3.3e-13	0.0336228	0.302155	0.998888	DAG1	intronic
rs7622302	3	49547561	C	T	111114	3.43e-13	0.0336048	0.302457	0.997627	DAG1	intronic
rs4977836	9	23355664	A	C	111114	3.45e-13	0.031457	0.415003	0.993107	NA	NA
rs3926569	3	49558716	T	C	111114	3.89e-13	0.033511	0.301887	0.999825	DAG1	intronic
rs1801143	3	49570200	T	C	111114	4e-13	0.033492	0.301922	0.999869	DAG1	coding
rs4625	3	49572140	G	A	111114	4.15e-13	0.0334347	0.303513	1	DAG1	3utr
rs7633271	3	49555963	C	T	111114	4.44e-13	0.0334297	0.301963	0.999606	DAG1	intronic
rs1590949	9	23360417	G	C	111114	4.83e-13	0.0311867	0.417132	0.9958	NA	NA
rs10429582	9	23346850	C	T	111114	5.83e-13	0.0312713	0.414053	0.986214	NA	NA
rs35999162	3	49597230	G	C	111114	5.9e-13	0.0331316	0.305985	0.999841	BSN	intronic
rs10429537	9	23346842	G	C	111114	5.98e-13	0.0312436	0.414319	0.986981	NA	NA
rs13079082	3	49574808	G	C	111114	6.38e-13	0.0330787	0.306086	0.999928	DAG1	3downstream
rs9858280	3	49597737	C	T	111114	6.42e-13	0.0330771	0.306021	0.999849	BSN	intronic
rs34293138	3	49579017	C	T	111114	6.68e-13	0.0330522	0.306131	0.999694	NA	NA
rs10582618	3	49577046	T	TAG	111114	6.91e-13	0.0330346	0.306179	0.999384	NA	NA
rs140523972	3	49575137	A	ATTTCT	111114	7.09e-13	0.03334	0.302869	0.985542	DAG1	3downstream
rs11130203	3	49575367	A	G	111114	7.13e-13	0.033014	0.306053	0.999641	NA	NA
rs9837027	3	49597013	T	C	111114	7.13e-13	0.0330506	0.305645	0.998152	BSN	intronic
rs11793831	9	23362311	T	G	111114	7.45e-13	0.0310066	0.416149	0.991761	NA	NA
rs11926781	3	49603289	T	C	111114	7.66e-13	0.0329752	0.30589	0.999462	BSN	intronic
rs11713474	3	49611457	G	A	111114	8e-13	0.0329688	0.306111	0.997786	BSN	intronic
rs13062429	3	49559485	G	A	111114	8.16e-13	-0.0331291	0.301375	0.995881	DAG1	intronic
rs34427167	3	49610223	T	C	111114	8.36e-13	0.0329187	0.305905	0.999502	BSN	intronic
rs71324979	3	49619651	C	T	111114	8.36e-13	0.0329188	0.305905	0.999502	BSN	intronic
rs11720597	3	49635354	A	G	111114	8.62e-13	0.0329288	0.305703	0.998093	BSN	intronic
rs33999608	3	49611660	C	CA	111114	8.64e-13	0.0329243	0.305652	0.998296	BSN	intronic
rs9811982	3	49624377	C	A	111114	8.77e-13	0.032896	0.30586	0.999102	BSN	intronic
rs12555870	9	23347724	G	A	111114	9.06e-13	0.030703	0.434651	0.992081	NA	NA
rs3811697	3	49590770	T	C	111114	9.76e-13	0.0328738	0.305881	0.996335	BSN/BSN-AS2	5upstream/non-coding intronic
rs4977838	9	23355390	G	T	111114	1.15e-12	0.0304776	0.434653	0.99719	NA	NA
rs7613360	3	49916710	T	C	111114	1.21e-12	-0.0308929	0.397715	0.994267	NA	NA
rs11712056	3	49914397	C	T	111114	1.25e-12	-0.0303898	0.444428	0.997712	NA	NA
rs9875617	3	49634696	A	G	111114	1.26e-12	0.032721	0.306151	0.995343	BSN	intronic
rs11272058	3	49654710	A	AATACATTATATATATATATAT	111114	1.27e-12	0.0330076	0.296207	0.995614	BSN	intronic
rs11917431	3	49644012	T	C	111114	1.29e-12	0.0329117	0.297098	0.999266	BSN	intronic
rs9827708	3	49649989	G	C	111114	1.31e-12	0.0328833	0.29721	0.999813	BSN	intronic
rs7614725	3	49650395	A	G	111114	1.31e-12	0.0328844	0.29721	0.999812	BSN	intronic
rs1873625	3	49666964	A	C	111114	1.31e-12	0.0328853	0.297191	0.999852	BSN	intronic
rs9833611	3	49651210	A	G	111114	1.35e-12	0.0328661	0.297286	0.999488	BSN	intronic
rs11921590	3	49644193	C	T	111114	1.36e-12	0.0328757	0.297132	0.999272	BSN	intronic
rs9837341	3	49664767	G	A	111114	1.36e-12	0.0328601	0.297187	0.999748	BSN	intronic
rs533904333	3	49385350	AT	A	111114	1.37e-12	0.035857	0.268465	0.892307	NA	NA
rs9824092	3	49674147	G	C	111114	1.38e-12	0.0328595	0.297119	0.999564	BSN	intronic
rs11710037	3	49675334	G	C	111114	1.39e-12	0.0328469	0.297199	0.999802	BSN	intronic
rs36106925	3	49627277	GT	G	111114	1.42e-12	0.0331073	0.303151	0.972786	BSN	intronic
rs6803222	3	49665976	G	T	111114	1.42e-12	0.0328375	0.297187	0.999489	BSN	intronic
rs9862080	3	49674458	G	A	111114	1.43e-12	0.0328294	0.29729	0.99965	BSN	intronic
3:49575151_CTTTTT_C	3	49575151	C	CTTTTT	111114	1.49e-12	0.0335796	0.294568	0.959735	DAG1	3downstream
rs13064576	3	49642430	T	C	111114	1.5e-12	0.0328402	0.297892	0.996008	BSN	intronic
rs147141470	3	49638084	A	AAAATT	111114	1.55e-12	0.0332551	0.294776	0.97644	BSN	intronic
rs10603676	3	50098024	C	CAA	111114	1.83e-12	0.0306728	0.431156	0.968425	RBM6	intronic/non-coding intronic
rs71615484	3	49518299	G	A	111114	1.94e-12	0.0329655	0.341354	0.91147	DAG1	intronic
rs66697775	3	49999583	T	TA	111114	2.14e-12	-0.0312345	0.480508	0.912766	RBM6	intronic/non-coding intronic
rs12634780	3	50043341	T	A	111114	2.37e-12	0.0300239	0.44501	0.993989	RBM6	intronic/non-coding intronic
rs9812936	3	50043654	T	C	111114	2.53e-12	0.0300424	0.444033	0.990501	RBM6	intronic/non-coding intronic
rs2526750	3	50070279	G	A	111114	2.59e-12	0.0298889	0.448234	0.998582	RBM6	intronic/non-coding intronic
rs71080526	3	49542395	AGTC	A	111114	2.66e-12	0.0351957	0.264471	0.914203	DAG1	intronic
rs6446197	3	50088943	G	A	111114	2.96e-12	0.0298329	0.440335	0.999736	RBM6	intronic/non-coding intronic
rs2247510	3	50126215	A	C	111114	3.03e-12	0.0298175	0.440344	0.999831	RBM5/RBM6	5upstream/non-coding intronic
rs539314906	3	50067719	T	TAAAAA	111114	3.21e-12	0.0297408	0.44835	0.999854	RBM6	intronic/non-coding intronic
rs10663354	3	50087265	ACTAT	A	111114	3.23e-12	0.029789	0.440171	0.999219	RBM6	intronic/non-coding intronic
rs2526747	3	50082914	G	C	111114	3.28e-12	0.029769	0.440318	0.999893	RBM6	intronic/non-coding intronic
rs6808044	3	50136165	G	A	111114	3.59e-12	0.029734	0.44074	0.998458	LUST/RBM5/RBM6	3downstream/intronic/non-coding intronic
rs7061	3	50114515	T	C	111114	3.61e-12	0.0297123	0.440217	0.999828	RBM6	coding/non-coding intronic
rs7634441	3	50071677	A	G	111114	3.74e-12	0.0296493	0.448127	0.999981	RBM6	intronic/non-coding intronic
rs4688753	3	50074773	G	A	111114	3.74e-12	0.0296489	0.448127	0.999981	RBM6	intronic/non-coding intronic
rs11359914	3	50076535	G	GA	111114	3.74e-12	0.0296489	0.448127	0.999981	RBM6	intronic/non-coding intronic
rs6793528	3	50100188	A	C	111114	3.81e-12	0.0296379	0.448131	0.999982	RBM6	intronic/non-coding intronic
rs62262114	3	49999086	A	G	111114	3.88e-12	-0.0305971	0.430281	0.944891	RBM6	intronic/non-coding intronic
rs2624822	3	50107219	C	T	111114	3.88e-12	0.0296304	0.448161	0.999837	RBM6	intronic/non-coding intronic
rs7624030	3	50071279	C	A	111114	3.9e-12	0.029623	0.448108	0.999901	RBM6	intronic/non-coding intronic
rs11706185	3	49988065	A	G	111114	3.97e-12	-0.0296429	0.447781	0.998155	RBM6	intronic/non-coding intronic
rs9681286	3	50125219	C	T	111114	4.05e-12	0.0296938	0.441285	0.995865	RBM5/RBM6	5upstream/non-coding intronic
rs6446194	3	50067298	A	T	111114	4.08e-12	0.0295993	0.448217	0.999748	RBM6	intronic/non-coding intronic
rs7430334	3	50078221	C	T	111114	4.09e-12	0.029618	0.448465	0.998289	RBM6	intronic/non-coding intronic
rs2856237	3	50158774	G	A	111114	4.11e-12	0.0296383	0.440449	0.999433	AK125500	non-coding intronic
rs2856238	3	50158191	C	T	111114	4.13e-12	0.0296302	0.440413	0.9997	AK125500/RBM5	non-coding intronic/3downstream
rs2624829	3	50156695	G	A	111114	4.16e-12	0.0296276	0.440414	0.999633	AK125500/RBM5	non-coding intronic/3downstream
rs11709503	3	49991167	T	G	111114	4.17e-12	-0.0295908	0.448086	0.999448	RBM6	intronic/non-coding intronic
rs2681776	3	50020437	A	G	111114	4.21e-12	-0.0295876	0.447961	0.999399	RBM6	intronic/non-coding intronic
rs6446191	3	50052834	C	T	111114	4.26e-12	0.0295728	0.44822	0.999796	RBM6	intronic/non-coding intronic
rs6446195	3	50070853	G	A	111114	4.36e-12	0.0295573	0.448034	0.999881	RBM6	intronic/non-coding intronic
rs9844201	3	50072152	C	A	111114	4.37e-12	0.0295536	0.448059	0.999983	RBM6	intronic/non-coding intronic
rs12488521	3	50072987	C	T	111114	4.37e-12	0.0295536	0.448059	0.999983	RBM6	intronic/non-coding intronic
rs7645466	3	50049958	T	G	111114	4.41e-12	0.02955	0.448191	0.999903	RBM6	intronic/non-coding intronic
rs2624848	3	50165101	C	T	111114	4.41e-12	0.0296215	0.440573	0.997646	AK125500	non-coding intronic
rs4688754	3	50074641	T	G	111114	4.42e-12	0.0295478	0.448055	0.999969	RBM6	intronic/non-coding intronic
rs2526749	3	50076734	G	A	111114	4.45e-12	0.0295908	0.44714	0.997102	RBM6	intronic/non-coding intronic
rs6762477	3	50093209	A	G	111114	4.46e-12	0.029543	0.448088	0.999885	RBM6	intronic/non-coding intronic
rs2624815	3	50098112	G	A	111114	4.47e-12	0.0295401	0.448063	0.999986	RBM6	intronic/non-coding intronic
rs6446192	3	50053111	C	T	111114	4.5e-12	0.0295388	0.448186	0.999899	RBM6	intronic/non-coding intronic
rs17657688	3	50033228	C	T	111114	4.56e-12	-0.0295468	0.447806	0.998943	RBM6	intronic/non-coding intronic
rs9682295	3	50081107	C	T	111114	4.64e-12	0.0295202	0.447986	0.999834	RBM6	intronic/non-coding intronic
rs2624826	3	50155468	G	T	111114	4.67e-12	0.0295552	0.44033	0.999758	AK125500/RBM5	non-coding/3downstream/intronic
rs17657664	3	50032008	G	T	111114	4.72e-12	-0.0295102	0.448133	0.999845	RBM6	intronic/non-coding intronic
rs2624845	3	50062437	A	C	111114	4.73e-12	0.0295061	0.448144	0.999931	RBM6	intronic/non-coding intronic
rs34312088	3	50032133	T	C	111114	4.8e-12	-0.0295614	0.447085	0.995985	RBM6	intronic/non-coding intronic
rs7648174	3	50008864	T	C	111114	4.85e-12	-0.0294946	0.448115	0.999868	RBM6	intronic/non-coding intronic
rs1061474	3	50144951	C	T	111114	4.91e-12	0.0295233	0.44035	1	RBM5	coding
rs13077403	3	49996053	A	G	111114	4.97e-12	-0.0295527	0.446845	0.995505	RBM6	intronic/non-coding intronic
rs1138536	3	50153356	C	T	111114	4.99e-12	0.0295131	0.440246	1	AK125500/RBM5	3downstream/coding
rs5848910	3	50026388	G	GA	111114	5.11e-12	-0.029465	0.448195	0.999708	RBM6	intronic/non-coding intronic
rs55686445	3	85671676	C	T	111114	5.16e-12	0.0307938	0.351477	0.988273	CADM2	intronic
rs56655270	3	50041743	CT	C	111114	5.24e-12	0.0295152	0.44597	0.995604	RBM6	intronic/non-coding intronic
rs7626952	3	49976972	G	A	111114	5.32e-12	-0.030032	0.436011	0.966127	RBM6	5upstream
rs66568921	3	85672018	G	T	111114	5.34e-12	0.0307674	0.351722	0.988236	CADM2	intronic
rs13079006	3	49996924	T	G	111114	5.36e-12	-0.0294559	0.448499	0.998122	RBM6	intronic/non-coding intronic
rs13082703	3	50025006	C	T	111114	5.59e-12	-0.0294476	0.447317	0.99731	RBM6	intronic/non-coding intronic
rs2624832	3	50030858	T	C	111114	5.59e-12	-0.0294213	0.447853	0.999011	RBM6	intronic/non-coding intronic
rs3774734	3	50108792	A	C	111114	5.63e-12	0.0293998	0.448053	1	RBM6	intronic/non-coding intronic
rs2624819	3	50010571	T	G	111114	5.88e-12	-0.0294078	0.44757	0.998145	RBM6	intronic/non-coding intronic
rs146494583	3	50011319	T	TTTTG	111114	6.13e-12	-0.0294241	0.449942	0.994156	RBM6	intronic/non-coding intronic
rs540224025	3	49959071	C	CT	111114	6.4e-12	-0.0305982	0.480366	0.908528	MON1A	intronic
rs62263923	3	85674790	G	A	111114	6.49e-12	0.0306274	0.352732	0.988152	CADM2	intronic
rs62263929	3	85678223	T	C	111114	6.49e-12	0.0307646	0.346712	0.986858	CADM2	intronic
rs1449398	3	85659599	A	G	111114	7e-12	0.0307016	0.344902	0.989544	CADM2	intronic
rs11915747	3	85699040	G	C	111114	7.89e-12	0.0304086	0.352397	0.996203	CADM2	intronic
rs9841044	3	85679057	T	C	111114	7.93e-12	0.0305068	0.353225	0.987093	CADM2	intronic
rs35623690	3	85691295	C	G	111114	8.08e-12	0.030394	0.352398	0.996053	CADM2	intronic
rs17304079	3	50085153	G	A	111114	8.31e-12	-0.0328469	0.266583	0.997667	RBM6	intronic/non-coding intronic
rs35849525	3	50067350	C	T	111114	9.39e-12	-0.0327567	0.267024	0.996897	RBM6	intronic/non-coding intronic
rs2189691	3	50174025	C	T	111114	9.71e-12	-0.0324808	0.272535	1	AK125500	non-coding intronic
rs5023755	3	85677793	G	A	111114	1.01e-11	0.0307949	0.347165	0.966688	CADM2	intronic
rs55924524	3	50120257	G	A	111114	1.03e-11	-0.0326809	0.266963	0.997804	RBM6	non-coding intronic
rs573052747	3	50087264	CACTAT	C	111114	1.06e-11	0.0290793	0.441876	0.997825	RBM6	intronic/non-coding intronic
rs1375561	3	85658230	C	T	111114	1.06e-11	0.0305465	0.344752	0.982095	CADM2	intronic
rs7648652	3	50135412	C	A	111114	1.14e-11	-0.0326311	0.266802	0.997067	LUST/RBM5/RBM6	3downstream/intronic/non-coding intronic
rs62263913	3	85653405	C	G	111114	1.18e-11	0.0303633	0.351338	0.98115	CADM2	intronic
rs62261667	3	85681742	G	A	111114	1.18e-11	0.0302931	0.350467	0.988136	CADM2	intronic
rs12493621	3	85682214	C	G	111114	1.21e-11	0.0302778	0.350523	0.98832	CADM2	intronic
rs55914752	3	50108948	GAGTC	G	111114	1.22e-11	-0.0325609	0.267467	0.996639	RBM6	intronic/non-coding intronic
rs67219198	3	85680135	A	G	111114	1.29e-11	0.0303656	0.344462	0.987365	CADM2	intronic
rs12493563	3	85682087	T	G	111114	1.33e-11	0.0303398	0.343968	0.988605	CADM2	intronic
rs73141547	3	85657125	T	A	111114	1.4e-11	0.0303986	0.344216	0.98105	CADM2	intronic
rs62263914	3	85654340	G	C	111114	1.49e-11	0.0301918	0.352089	0.981382	CADM2	intronic
rs7627910	3	49971831	C	T	111114	1.66e-11	-0.0287929	0.462903	0.990677	NA	NA
rs7632342	3	49631221	T	G	111114	1.85e-11	0.0332655	0.27143	0.927098	BSN	intronic
rs143336190	3	50124950	A	T	111114	1.85e-11	-0.0323235	0.266112	0.996704	RBM5/RBM6	5upstream/non-coding intronic
rs9837520	3	49722356	A	G	111114	1.92e-11	0.0326525	0.275904	0.949217	APEH/MST1	3downstream/intronic
rs9824301	3	85682888	C	A	111114	1.98e-11	0.0299371	0.351285	0.988571	CADM2	intronic
rs9852529	3	49730625	A	G	111114	2.19e-11	0.0312696	0.289613	0.999271	RNF123	intronic
rs9858213	3	49731861	T	G	111114	2.19e-11	0.0312696	0.289613	0.999271	RNF123	intronic
rs2325036	3	85819412	C	A	111114	2.32e-11	0.0293688	0.375962	0.992615	CADM2	intronic
rs2014004	3	50175940	A	G	111114	2.4e-11	-0.032386	0.263089	0.989829	AK125500	non-coding intronic
rs9876664	3	85806313	T	G	111114	2.41e-11	0.0294122	0.373521	0.989744	CADM2	intronic
rs2526387	3	50175348	C	G	111114	2.52e-11	-0.0322079	0.264194	0.996064	AK125500	non-coding intronic
rs9866968	3	85683470	A	G	111114	2.6e-11	0.029874	0.349692	0.98278	CADM2	intronic
rs112313157	3	50069032	G	A	111114	2.63e-11	-0.0327121	0.253804	0.988421	RBM6	intronic/non-coding intronic
rs11348603	3	85818771	T	TA	111114	2.74e-11	0.029892	0.372059	0.955453	CADM2	intronic
rs34522021	9	23350420	T	C	111114	2.77e-11	0.0284743	0.456073	0.992238	NA	NA
rs2172252	3	49678307	T	A	111114	2.88e-11	0.0310703	0.289709	0.99986	BSN	intronic
rs9393692	6	26276650	G	A	111114	2.94e-11	0.0282188	0.475903	1	NA	NA
rs4283605	3	49678651	G	A	111114	2.96e-11	0.0310473	0.289756	1	BSN	intronic
rs9812791	3	49682311	A	G	111114	2.97e-11	0.0310455	0.289743	0.999956	BSN	intronic
rs9858542	3	49701983	A	G	111114	2.97e-11	0.0310434	0.289738	1	BSN	coding
rs11718165	3	49696797	G	A	111114	2.99e-11	0.0310447	0.289663	0.999911	BSN	intronic
rs9882740	3	49702484	C	T	111114	3.06e-11	0.0310486	0.290395	0.996995	BSN	intronic
rs9822268	3	49719729	A	G	111114	3.3e-11	0.0309795	0.289873	1	APEH/MST1	intronic/3downstream
rs13316695	3	49684917	G	C	111114	3.37e-11	0.0309717	0.289528	0.99959	BSN	intronic
rs13093385	3	49710479	T	A	111114	3.38e-11	0.0309597	0.2897	0.999805	APEH/BSN	5upstream/3downstream
rs9823546	3	49705512	A	T	111114	3.43e-11	0.03095	0.289639	0.99993	BSN	3utr
rs13085791	3	49721798	A	C	111114	3.48e-11	0.0309319	0.289829	0.999813	APEH/MST1	3downstream/coding
rs1131095	3	49714225	C	T	111114	3.66e-11	0.0309057	0.289643	0.999859	APEH	coding
rs11709525	3	49690496	T	C	111114	3.67e-11	0.0310251	0.287342	0.996793	BSN	coding
rs9836291	3	49697459	A	G	111114	3.87e-11	0.0308586	0.289911	0.999937	BSN	intronic
rs11130213	3	49712297	T	C	111114	3.98e-11	0.0308895	0.289238	0.99795	APEH	intronic
rs57533494	3	85902468	C	A	111114	4.07e-11	0.030108	0.321657	0.989532	CADM2	intronic
rs6770670	3	49686682	C	T	111114	4.08e-11	0.0308712	0.288228	0.999716	BSN	intronic
rs57153235	3	85902536	G	T	111114	4.1e-11	0.0301701	0.320888	0.986438	CADM2	intronic
rs11928368	3	85661265	T	G	111114	4.33e-11	0.0301086	0.325894	0.980549	CADM2	intronic
rs5850718	3	85906663	T	TGTTGCTCAG	111114	4.33e-11	0.0300186	0.322379	0.991595	CADM2	intronic
rs3197999	3	49721532	A	G	111114	4.53e-11	0.0310162	0.282939	1	APEH/MST1	3downstream/coding
rs34762726	3	49689210	A	G	111114	4.65e-11	0.0307727	0.288258	1	BSN	coding
rs2393593	6	26285683	C	T	111114	4.7e-11	0.0279312	0.473608	1	HIST1H4H/TRNA_Met	coding/non-coding/5upstream
rs6456714	6	26335346	G	C	111114	4.73e-11	0.0289631	0.36788	0.995648	NA	NA
rs3911063	3	85906928	C	T	111114	4.76e-11	0.0299489	0.322268	0.992109	CADM2	intronic
rs62261725	3	85898626	G	A	111114	4.82e-11	0.0298461	0.32631	0.991782	CADM2	intronic
rs2681780	3	49897830	T	C	111114	5.15e-11	-0.0280596	0.485484	0.984608	CAMKV	intronic/non-coding intronic
rs575843880	3	49981907	C	CTT	111114	5.16e-11	-0.02814	0.439419	0.995392	RBM6	intronic/non-coding intronic
rs766406	6	26319588	T	G	111114	5.54e-11	0.0288262	0.367667	0.99956	TRNA_Trp	5upstream
rs4856605	3	85907581	A	G	111114	5.69e-11	0.0298202	0.322088	0.992768	CADM2	intronic
rs6549055	3	85835907	G	A	111114	5.73e-11	0.0287957	0.374679	0.993201	CADM2	intronic
rs11721204	3	49982765	T	C	111114	5.76e-11	-0.0281251	0.438465	0.99186	RBM6	intronic/non-coding intronic
rs9836755	3	85839371	A	T	111114	5.93e-11	0.0287725	0.374631	0.993279	CADM2	intronic
rs371314787	3	49709912	CT	C	111114	6.09e-11	0.031418	0.284455	0.955686	APEH/BSN	5upstream/3downstream
rs2777888	3	49898000	G	A	111114	6.5e-11	-0.02791	0.485339	0.984601	CAMKV	intronic/non-coding intronic
rs3999544	6	26285867	T	C	111114	6.61e-11	0.0277182	0.473518	0.999842	HIST1H4H/TRNA_Met	5upstream
rs1062633	3	49924940	C	T	111114	6.88e-11	-0.0277293	0.480489	1	MST1R	coding
rs2681781	3	49898273	G	A	111114	7.27e-11	-0.0278462	0.485216	0.984052	CAMKV	coding/non-coding
rs2393592	6	26285560	G	A	111114	7.51e-11	0.0275902	0.488849	1	HIST1H4H/TRNA_Met	coding/non-coding/5upstream
rs7644190	3	85905418	C	G	111114	7.74e-11	0.0285951	0.373616	0.992739	CADM2	intronic
rs371233900	3	49959570	C	CA	111114	7.75e-11	-0.0280131	0.473047	0.973513	MON1A	intronic
rs2624846	3	50176739	A	C	111114	7.83e-11	-0.0316013	0.257618	1	AK125500	non-coding intronic
rs2875529	3	85848676	G	A	111114	8.43e-11	0.028526	0.375556	0.993381	CADM2/CADM2-AS2	intronic/3downstream
rs6456712	6	26302573	C	A	111114	8.45e-11	0.0277587	0.47531	0.984232	NA	NA
rs74955449	3	85847063	T	C	111114	8.59e-11	0.0285114	0.375628	0.993381	CADM2/CADM2-AS2	intronic/3downstream
rs66906465	3	49710514	C	CCGGG	111114	9.49e-11	0.0310907	0.278333	0.968042	APEH/BSN	5upstream/3downstream
rs2230590	3	49936102	C	T	111114	1.02e-10	-0.0274618	0.480592	1	MST1R	3downstream/coding
rs6939589	6	26289203	C	T	111114	1.04e-10	0.0273987	0.489171	0.999153	NA	NA
rs9393690	6	26271713	T	A	111114	1.07e-10	0.0273706	0.4897	1	BC079832/HIST1H2BI/HIST1H3G	5upstream
rs9863150	3	85915035	C	T	111114	1.08e-10	0.027794	0.419105	0.991783	CADM2	intronic
rs2624838	3	50205642	G	C	111114	1.11e-10	-0.028896	0.342413	0.99547	SEMA3F	intronic
rs7747133	6	26293470	T	C	111114	1.12e-10	0.02735	0.48932	0.999057	NA	NA
rs9848497	3	49951316	C	T	111114	1.14e-10	-0.0273769	0.480444	0.999702	MON1A	intronic
rs1124999	6	26287043	T	G	111114	1.14e-10	0.0273272	0.488908	1	HIST1H4H/TRNA_Met	5upstream/3downstream
rs11713193	3	49924424	A	G	111114	1.17e-10	-0.0273843	0.4813	0.998436	MST1R	3downstream
rs6940237	6	26282322	C	T	111114	1.17e-10	0.0273178	0.489332	0.999342	HIST1H4H	non-coding intronic
rs9379843	6	26289435	G	A	111114	1.18e-10	0.0273038	0.489565	1	NA	NA
rs34916901	6	26286149	T	G	111114	1.2e-10	0.0273183	0.48841	0.998002	HIST1H4H/TRNA_Met	5upstream
rs7634084	3	49949834	T	A	111114	1.21e-10	-0.0273372	0.480942	0.999781	MON1A	3utr/intronic
rs10511067	3	85876799	G	A	111114	1.21e-10	0.0285944	0.353234	0.995202	CADM2/CADM2-AS2	intronic/non-coding intronic
rs3774758	3	49938227	G	C	111114	1.24e-10	-0.0273191	0.48044	0.999888	MST1R	intronic
rs9815930	3	49931343	T	A	111114	1.26e-10	-0.027666	0.481343	0.974108	MST1R	intronic
rs6931391	6	26279235	C	G	111114	1.26e-10	0.0272616	0.489576	0.999786	HIST1H4H	3downstream
rs17023377	3	85875659	T	C	111114	1.28e-10	0.0285464	0.353341	0.996134	CADM2/CADM2-AS2	intronic/non-coding intronic
rs2142703	6	26289605	G	A	111114	1.28e-10	0.0272549	0.489652	0.999546	NA	NA
rs6456711	6	26302572	C	A	111114	1.28e-10	0.0274838	0.475896	0.983946	NA	NA
rs3733135	3	49939587	A	G	111114	1.29e-10	-0.0272987	0.480462	0.999848	MST1R	intronic
rs7771202	6	26279907	G	A	111114	1.29e-10	0.0272533	0.489808	0.999419	HIST1H4H	3downstream
rs6787851	3	85897034	T	C	111114	1.3e-10	0.0285845	0.352947	0.992737	CADM2	intronic
rs7748935	6	26288609	G	C	111114	1.31e-10	0.027244	0.489489	0.999483	TRNA_Met	3downstream
6:26303237_A_ACA	6	26303237	ACA	A	111114	1.31e-10	0.0307103	0.44155	0.800225	NA	NA
rs62262093	3	49960388	C	T	111114	1.32e-10	-0.0272945	0.480771	0.998631	MON1A	intronic
rs12631564	3	85877048	A	G	111114	1.33e-10	0.0285126	0.353423	0.996387	CADM2/CADM2-AS2	intronic/non-coding intronic
rs7468585	9	23347579	G	A	111114	1.37e-10	0.0273732	0.473595	0.99126	NA	NA
rs11127908	3	85869285	C	G	111114	1.4e-10	0.0285012	0.353207	0.995065	CADM2/CADM2-AS2	intronic/non-coding intronic
rs1375217	3	85873898	G	A	111114	1.41e-10	0.0284737	0.353129	0.996913	CADM2/CADM2-AS2	intronic/non-coding intronic
rs1448614	3	85874941	G	T	111114	1.41e-10	0.0285507	0.352472	0.992194	CADM2/CADM2-AS2	intronic/non-coding intronic
rs6147939	3	85873584	G	GGTGAGTGCACA	111114	1.44e-10	0.0284741	0.353546	0.995578	CADM2/CADM2-AS2	intronic/non-coding intronic
rs17879296	3	85911550	A	C	111114	1.46e-10	0.0278893	0.394428	0.991386	CADM2	intronic
rs1448613	3	85875265	A	G	111114	1.52e-10	0.0284643	0.35279	0.994335	CADM2/CADM2-AS2	intronic/non-coding intronic
rs11714569	3	85877741	C	T	111114	1.52e-10	0.0284177	0.353323	0.996678	CADM2/CADM2-AS2	intronic/5upstream
rs34713786	3	49930101	T	TA	111114	1.57e-10	-0.0289618	0.489811	0.878121	MST1R	intronic
rs11130224	3	49936910	A	T	111114	1.58e-10	-0.0271932	0.481817	0.997941	MST1R	intronic
rs6549058	3	85878104	C	T	111114	1.58e-10	0.0282742	0.361117	0.996151	CADM2/CADM2-AS2	intronic/5upstream
rs60732670	3	85876240	C	T	111114	1.59e-10	0.0284051	0.353086	0.996024	CADM2/CADM2-AS2	intronic/non-coding intronic
rs1317154	3	49910084	C	T	111114	1.61e-10	-0.0271546	0.483693	0.998677	NA	NA
rs55782528	3	85893825	A	C	111114	1.62e-10	0.0284463	0.351512	0.9939	CADM2	intronic
rs7431895	3	85870501	C	T	111114	1.64e-10	0.0284249	0.353323	0.993309	CADM2/CADM2-AS2	intronic/non-coding intronic
rs9821675	3	49902544	G	A	111114	1.68e-10	-0.0271063	0.490316	1	CAMKV	intronic/non-coding intronic
rs55776605	3	85898127	G	A	111114	1.69e-10	0.028397	0.352931	0.993137	CADM2	intronic
rs6446187	3	49907111	A	C	111114	1.7e-10	-0.0271234	0.484354	0.998173	CAMKV	intronic/non-coding intronic
rs58382609	3	85868857	G	T	111114	1.7e-10	0.0283656	0.353622	0.995123	CADM2/CADM2-AS2	intronic/non-coding intronic
rs10511068	3	85872468	G	T	111114	1.71e-10	0.0283819	0.354572	0.992136	CADM2/CADM2-AS2	intronic/non-coding intronic
rs7450556	6	26299900	T	C	111114	1.71e-10	0.0271044	0.490292	0.997044	TRNA_Arg	5upstream
rs6795703	3	49930215	T	C	111114	1.72e-10	-0.0271227	0.481058	0.99919	MST1R	intronic
rs61439785	3	85868845	G	A	111114	1.72e-10	0.0283537	0.35363	0.99515	CADM2/CADM2-AS2	intronic/non-coding intronic
rs11314612	6	26264588	C	CA	111114	1.79e-10	0.0271551	0.488058	0.990102	NA	NA
rs12526215	6	26262916	C	T	111114	1.84e-10	0.0270638	0.48943	0.995671	NA	NA
rs7629375	3	85895494	A	C	111114	1.85e-10	0.0281864	0.36101	0.994448	CADM2	intronic
rs11926422	3	85880826	G	T	111114	1.87e-10	0.0283218	0.351955	0.995836	CADM2	intronic
rs7769028	6	26267568	T	C	111114	1.87e-10	0.0270927	0.490086	0.992982	NA	NA
rs565497817	3	85971978	GT	G	111114	1.9e-10	0.0281497	0.397097	0.958306	CADM2	intronic
rs7613695	3	85897657	T	A	111114	1.91e-10	0.0281861	0.36094	0.993036	CADM2	intronic
rs7620825	3	85917289	T	G	111114	1.92e-10	0.0277003	0.394653	0.991446	CADM2	intronic
rs11914525	3	85880768	G	A	111114	1.93e-10	0.0283107	0.351775	0.995216	CADM2	intronic
rs3916054	3	85891995	C	T	111114	1.97e-10	0.0281378	0.361143	0.994684	CADM2	intronic
rs11434039	3	50080920	CA	C	111114	2.06e-10	0.0283555	0.489073	0.906502	RBM6	intronic/non-coding intronic
rs11756673	6	26323505	G	A	111114	2.1e-10	0.0278161	0.376036	0.999523	TRNA_Arg	3downstream
rs12495178	3	85886077	C	T	111114	2.13e-10	0.0282101	0.353309	0.994898	CADM2	intronic
rs6939048	6	26327953	A	G	111114	2.18e-10	0.0278172	0.376232	0.997317	TRNA_Arg/TRNA_Ser	5upstream/3downstream
rs2179152	6	26325888	C	T	111114	2.35e-10	0.0277384	0.375835	1	TRNA_Ser	5upstream
rs28446029	6	26305801	G	C	111114	2.38e-10	0.0277273	0.376012	0.999913	TRNA_Ser	non-coding
rs1125000	6	26287256	T	C	111114	2.45e-10	0.0266243	0.493529	1	HIST1H4H/TRNA_Met	5upstream/3downstream
rs9393701	6	26309521	C	T	111114	2.47e-10	0.0277192	0.376319	0.998305	TRNA_Gln	3downstream
rs7627287	3	85912513	G	A	111114	2.51e-10	0.0275278	0.393998	0.991303	CADM2	intronic
rs9467703	6	26318903	G	A	111114	2.52e-10	0.0276888	0.375943	1	TRNA_Trp	3downstream
rs7746807	6	26293338	A	C	111114	2.53e-10	0.0268097	0.487711	1	NA	NA
rs4145910	6	26313305	C	T	111114	2.53e-10	0.0276878	0.376025	0.999714	TRNA_Gln/TRNA_Met/TRNA_Ser	5upstream/3downstream
rs9858297	3	50218879	C	T	111114	2.6e-10	0.0284122	0.341662	0.989434	SEMA3F	intronic
rs62261746	3	85958954	G	C	111114	2.61e-10	0.0295463	0.300748	0.979013	CADM2	intronic
rs9843653	3	49920571	C	T	111114	2.62e-10	-0.0268692	0.483837	0.996569	NA	NA
rs6899452	6	26307651	C	T	111114	2.62e-10	0.0276617	0.375976	0.99995	TRNA_Ser	5upstream
rs141414977	6	26316118	T	TTTTCTTTC	111114	2.85e-10	0.0274099	0.391706	0.999539	NA	NA
rs766407	6	26319534	C	T	111114	2.92e-10	0.0275925	0.376056	0.999633	TRNA_Trp	5upstream
rs62261721	3	85882889	G	C	111114	2.97e-10	0.0279905	0.352328	0.996054	CADM2	intronic
2:48696432_G_A	2	48696432	A	G	111114	3.12e-10	0.136242	0.018807	0.520593	PPP1R21	intronic
rs13067082	3	50221715	G	A	111114	3.16e-10	0.0282871	0.341786	0.988643	SEMA3F	intronic
rs9461242	6	26314619	C	T	111114	3.23e-10	0.0275231	0.376279	0.999311	TRNA_Met/TRNA_Ser	5upstream
rs13099482	3	85916542	A	T	111114	3.47e-10	0.0273429	0.393826	0.989396	CADM2	intronic
rs2526384	3	50181136	T	C	111114	3.49e-10	-0.0281515	0.340455	0.99531	AK125500	non-coding intronic
rs3847225	9	1790685	C	A	111114	3.57e-10	0.0273355	0.390805	0.994703	NA	NA
rs2624841	3	50198415	T	C	111114	3.65e-10	-0.0280672	0.342054	0.997015	SEMA3F	intronic
rs3902500	3	85883150	A	G	111114	3.66e-10	0.0277196	0.360074	0.99624	CADM2	intronic
rs9393693	6	26277408	A	C	111114	3.73e-10	0.0266027	0.499048	0.996369	NA	NA
rs5848898	3	50399695	AT	A	111114	3.74e-10	-0.0299645	0.301889	0.93063	CACNA2D2	3downstream
rs806785	6	26254271	G	A	111114	3.75e-10	0.026934	0.423479	0.99606	HIST1H2BH	3downstream
3:49982609_A_ATT	3	49982609	ATT	A	111114	3.77e-10	-0.034984	0.421425	0.591354	RBM6	intronic/non-coding intronic
rs2624833	3	50212512	T	G	111114	3.8e-10	-0.0281421	0.340491	0.992026	SEMA3F	intronic
rs13059311	3	50216421	C	T	111114	3.81e-10	0.0281396	0.341724	0.989775	SEMA3F	intronic
rs12632110	3	50224225	G	A	111114	3.92e-10	0.028067	0.343034	0.991805	SEMA3F	intronic
rs9358915	6	26277268	A	G	111114	4.04e-10	0.0265168	0.498534	0.999212	NA	NA
rs2624835	3	50209049	A	G	111114	4.11e-10	-0.0281291	0.340128	0.98939	SEMA3F	intronic
rs6908328	6	26292855	A	C	111114	4.11e-10	0.0265144	0.490582	0.995189	NA	NA
rs59484333	6	26286870	C	CT	111114	4.12e-10	0.0266	0.498532	0.991003	HIST1H4H/TRNA_Met	5upstream/3downstream
rs7650253	3	49431160	A	T	111114	4.13e-10	-0.030073	0.306384	0.909176	RHOA	intronic
rs11919418	3	50233215	G	T	111114	4.23e-10	-0.0280123	0.343178	0.991431	GNAT1	3utr/intronic
rs9357004	6	26303319	C	T	111114	4.23e-10	0.0265162	0.48349	1	NA	NA
rs4413606	6	26338257	G	A	111114	4.26e-10	0.0274024	0.374507	0.995682	NA	NA
rs4412192	6	26290377	A	G	111114	4.38e-10	0.0264491	0.498223	1	NA	NA
rs7761298	6	26278436	T	C	111114	4.47e-10	0.0264423	0.498077	0.99971	NA	NA
rs9379838	6	26277133	T	C	111114	4.48e-10	0.0264381	0.497973	0.999838	NA	NA
rs10865612	3	85868529	C	T	111114	4.55e-10	0.027746	0.352143	0.993928	CADM2/CADM2-AS2	intronic/non-coding intronic
rs13071488	3	85915897	A	G	111114	4.64e-10	0.027145	0.393649	0.989415	CADM2	intronic
rs1046956	3	50222926	A	T	111114	4.84e-10	0.027943	0.342722	0.990361	SEMA3F	coding
rs35673623	4	159810957	C	CT	111114	4.85e-10	-0.0277356	0.430192	0.924221	FNIP2	intronic
rs14321	3	50226151	C	T	111114	4.86e-10	0.0279298	0.342258	0.99186	SEMA3F	3utr
rs9393694	6	26279296	C	T	111114	4.91e-10	0.0263774	0.497972	0.999844	HIST1H4H	3downstream
rs12637671	3	50224562	A	G	111114	5.02e-10	0.02792	0.342121	0.991018	SEMA3F	intronic
rs2526390	3	50192760	T	C	111114	5.21e-10	-0.0278307	0.341962	0.996155	AK125500/SEMA3F	non-coding intronic/5upstream
rs9358919	6	26287862	T	C	111114	5.21e-10	0.0263363	0.498031	0.999954	HIST1H4H/TRNA_Met	5upstream/3downstream
rs9358917	6	26284417	C	T	111114	5.27e-10	0.0263351	0.498131	0.999472	HIST1H4H	3downstream/non-coding intronic
rs71766799	6	26283866	C	CAT	111114	5.34e-10	0.0263494	0.49756	0.998516	HIST1H4H	3downstream/non-coding intronic
rs13064381	3	50233317	T	C	111114	5.53e-10	-0.0278425	0.342143	0.991774	GNAT1	3utr/intronic
rs9366649	6	26329103	A	T	111114	6.18e-10	0.0262632	0.497872	0.996689	TRNA_Arg/TRNA_Met/TRNA_Ser	3downstream
rs2280406	3	49941436	A	G	111114	6.28e-10	-0.0262466	0.490276	1	MST1R	5upstream
rs2526397	3	50187790	T	G	111114	6.97e-10	-0.0274177	0.350469	1	AK125500	non-coding intronic
rs6916289	6	26289122	T	A	111114	7.09e-10	0.0261374	0.498347	0.999415	NA	NA
rs35171858	3	49889133	C	CT	111114	7.21e-10	-0.0264399	0.496219	0.97815	TRAIP	intronic
rs2526398	3	50187596	C	G	111114	7.6e-10	-0.0273891	0.350834	0.996999	AK125500	non-coding intronic
rs2352974	3	49890613	T	C	111114	8.11e-10	-0.0262735	0.494553	0.984774	TRAIP	intronic
rs9366651	6	26336696	T	G	111114	8.67e-10	0.0260463	0.497925	0.996081	NA	NA
rs809871	6	26256526	G	C	111114	8.7e-10	0.0263059	0.426508	1	NA	NA
rs138508303	3	85811763	CTCTCTCTCTG	C	111114	8.79e-10	0.0267557	0.42105	0.969228	CADM2	intronic
rs989134	6	26336224	C	A	111114	9.01e-10	0.0260145	0.497707	0.996571	NA	NA
rs3847223	9	1790488	T	G	111114	9.04e-10	0.0261365	0.478669	0.992682	NA	NA
rs1906252	6	98550289	A	C	111114	9.52e-10	0.0261309	0.485112	0.990394	NA	NA
rs1487441	6	98553894	A	G	111114	1.05e-09	0.0260357	0.485288	0.992896	NA	NA
rs9401593	6	98549801	C	A	111114	1.09e-09	0.0260481	0.485487	0.989538	NA	NA
rs531929537	3	49984707	G	GGGGT	111114	1.1e-09	-0.02908	0.322042	0.902537	RBM6	intronic/non-coding intronic
rs9375188	6	98555272	T	C	111114	1.13e-09	0.0259857	0.484888	0.993197	NA	NA
rs36035048	3	49855398	C	CA	111114	1.17e-09	-0.0291461	0.454664	0.792288	NA	NA
rs34816473	3	50167424	C	CT	111114	1.2e-09	0.0265938	0.478821	0.945611	AK125500	non-coding intronic
rs6935954	6	26255451	G	A	111114	1.25e-09	0.0260575	0.426193	1	NA	NA
rs5875089	6	26157941	T	TG	111114	1.33e-09	0.0262861	0.436492	0.974949	HIST1H1E/HIST1H2BD	3downstream/5upstream
rs11716948	3	49431903	T	C	111114	1.57e-09	-0.0287159	0.285416	0.975936	RHOA	intronic
rs35357848	3	49887635	CAG	C	111114	1.73e-09	-0.025727	0.49763	0.986682	TRAIP	intronic
rs11998763	9	1787687	A	G	111114	1.77e-09	0.0256968	0.467601	0.992513	NA	NA
rs4799950	18	35170045	G	C	111114	1.84e-09	0.0269745	0.338095	0.998336	NA	NA
rs145602310	6	98561749	C	CAATTT	111114	1.85e-09	0.0256686	0.487435	0.991374	NA	NA
rs34820382	9	1776805	G	GA	111114	1.88e-09	0.0262768	0.385702	0.989407	NA	NA
rs9862795	3	49915506	T	A	111114	1.94e-09	-0.0255552	0.468495	0.997918	NA	NA
rs6807194	3	50236373	G	A	111114	1.98e-09	0.0270903	0.333501	0.991459	GNAT1	3downstream
rs9821433	3	49916018	C	T	111114	2.17e-09	-0.0255394	0.466851	0.993651	NA	NA
rs9838987	3	49916044	G	A	111114	2.18e-09	-0.0255368	0.466859	0.993675	NA	NA
rs4318611	4	159732703	A	T	111114	2.18e-09	0.0287954	0.307438	0.914165	FNIP2	intronic
rs77910749	6	98566506	C	CT	111114	2.19e-09	0.0254514	0.48351	0.999766	NA	NA
rs527261178	3	49769320	CAAAAAAAAAAAAAAAAAAAAAAAAAAAAAAAAAA	C	111114	2.26e-09	0.025879	0.47538	0.963435	IP6K1	intronic
rs4600827	3	85958384	A	G	111114	2.26e-09	0.0259273	0.395507	0.997017	CADM2	intronic
rs11317128	3	49863927	C	CA	111114	2.29e-09	-0.0262146	0.482148	0.938095	NA	NA
rs35498642	3	85928634	T	C	111114	2.3e-09	0.0260337	0.391393	0.991951	CADM2	intronic
rs2236940	3	50244080	A	G	111114	2.31e-09	-0.0268986	0.333922	0.996568	SLC38A3	intronic
rs2271961	3	49878113	C	T	111114	2.34e-09	-0.0254949	0.497862	0.988376	TRAIP	intronic
rs6765484	3	50041313	T	C	111114	2.7e-09	0.0253563	0.468658	0.993954	RBM6	intronic/non-coding intronic
rs9856572	3	50109073	T	A	111114	2.73e-09	0.0252708	0.473672	0.998141	RBM6	intronic/non-coding intronic
rs2681775	3	50022094	A	G	111114	2.79e-09	-0.025462	0.471174	0.983643	RBM6	intronic/non-coding intronic
rs7028588	9	1786335	T	C	111114	2.8e-09	0.0258613	0.400199	0.990359	NA	NA
rs199956414	3	50022089	A	G	111114	2.83e-09	-0.0254432	0.471355	0.984307	RBM6	intronic/non-coding intronic
rs12206087	6	98582900	A	G	111114	2.89e-09	0.0252811	0.483815	0.998281	NA	NA
rs368928614	6	98584720	T	G	111114	2.89e-09	0.0252744	0.48383	0.998619	NA	NA
rs9320913	6	98584733	A	C	111114	2.89e-09	0.0252748	0.48383	0.998621	NA	NA
rs12202969	6	98576223	A	G	111114	2.9e-09	0.0252734	0.483814	0.998573	NA	NA
rs77815052	3	50116512	TA	T	111114	2.92e-09	0.0252857	0.475478	0.992629	RBM6	3downstream/non-coding intronic
rs368393805	6	98584711	TAA	T	111114	2.92e-09	0.0252739	0.483679	0.998123	NA	NA
rs201168005	6	98584713	A	T	111114	2.92e-09	0.0252739	0.483679	0.998123	NA	NA
rs570208294	6	98584715	A	T	111114	2.92e-09	0.0252739	0.483679	0.998123	NA	NA
rs71721600	6	98584717	T	TA	111114	2.92e-09	0.0252739	0.483679	0.998123	NA	NA
rs10810849	9	1785513	A	G	111114	2.92e-09	0.0258518	0.396584	0.991591	NA	NA
rs2271960	3	49878078	C	T	111114	2.94e-09	-0.0253368	0.49827	0.988559	TRAIP	intronic
rs58648044	3	50248954	G	T	111114	2.94e-09	-0.0267209	0.333853	0.996719	SLC38A3	intronic
rs112899191	3	85967135	A	G	111114	2.96e-09	0.0257346	0.395684	0.997195	CADM2	intronic
rs2236941	3	50247824	T	C	111114	3e-09	-0.0267063	0.334288	0.996019	SLC38A3	intronic
rs9372734	6	98577689	T	C	111114	3.02e-09	0.0252495	0.483928	0.997966	NA	NA
rs10810825	9	1776776	A	G	111114	3.03e-09	0.0259586	0.385266	0.988008	NA	NA
rs569222686	3	85818412	TAC	T	111114	3.05e-09	0.0302618	0.274608	0.864135	CADM2	intronic
rs34831713	3	50118748	C	T	111114	3.06e-09	0.0251759	0.474163	0.999281	RBM6	non-coding intronic
rs35913113	3	85936345	T	TC	111114	3.08e-09	0.0258206	0.392177	0.991039	CADM2	intronic
rs62261747	3	85965460	C	A	111114	3.08e-09	0.0257016	0.395755	0.997433	CADM2	intronic
rs62261750	3	85966772	G	T	111114	3.08e-09	0.0257016	0.395755	0.997433	CADM2	intronic
rs7642934	3	50174848	A	G	111114	3.09e-09	0.0252099	0.47139	1	AK125500	non-coding intronic
rs34803122	3	85951721	C	T	111114	3.11e-09	0.0256919	0.395888	0.9973	CADM2	intronic
rs34370846	3	50242801	T	TC	111114	3.14e-09	-0.0266932	0.333716	0.995479	SLC38A3	intronic
rs533016392	3	49983314	C	CAAAAAAA	111114	3.2e-09	-0.0288909	0.257153	0.990553	RBM6	intronic/non-coding intronic
rs2388334	6	98591622	G	A	111114	3.2e-09	0.0252044	0.483857	0.998608	NA	NA
rs35219849	3	50243801	T	C	111114	3.22e-09	-0.0266865	0.332503	0.996114	SLC38A3	intronic
rs567309677	3	50125431	C	CT	111114	3.24e-09	0.025218	0.474231	0.993336	RBM5/RBM6	5upstream/non-coding intronic
rs2624824	3	50088266	C	T	111114	3.26e-09	0.025125	0.473269	0.999893	RBM6	intronic/non-coding intronic
rs968050	6	98574560	T	C	111114	3.26e-09	0.0251939	0.483886	0.998223	NA	NA
rs2624823	3	50089690	T	G	111114	3.29e-09	0.0251198	0.472935	0.999806	RBM6	intronic/non-coding intronic
rs11130241	3	50131459	T	A	111114	3.31e-09	0.0251401	0.472386	0.998344	RBM5/RBM6	intronic/non-coding intronic
rs143179339	3	85966577	C	CCCTT	111114	3.32e-09	0.0257255	0.394043	0.993128	CADM2	intronic
rs112374913	3	85946506	A	G	111114	3.34e-09	0.0257989	0.396679	0.984533	CADM2	intronic
rs2013208	3	50129399	T	C	111114	3.39e-09	0.0250985	0.473127	1	RBM5/RBM6	intronic/non-coding intronic
rs7635601	3	50044006	A	T	111114	3.42e-09	-0.0291516	0.251078	0.984653	RBM6	intronic/non-coding intronic
rs112899895	3	85946508	C	T	111114	3.42e-09	0.0257824	0.396694	0.984485	CADM2	intronic
rs2240326	3	50128386	A	G	111114	3.43e-09	0.0250922	0.47294	0.999804	RBM5/RBM6	intronic/non-coding intronic
rs377725020	3	85801622	GCACA	G	111114	3.43e-09	0.0264553	0.36744	0.965841	CADM2	intronic
rs10049087	3	50123417	G	A	111114	3.5e-09	0.0250784	0.472956	0.99986	RBM6	non-coding intronic
rs562134801	3	49925868	CA	C	111114	3.51e-09	-0.0278374	0.404347	0.837131	MST1R	intronic
rs35137368	3	50243948	A	G	111114	3.52e-09	-0.0266135	0.332634	0.996373	SLC38A3	intronic
rs9860792	3	85949689	A	T	111114	3.54e-09	0.0256185	0.395599	0.996234	CADM2	intronic
rs112168329	6	26322645	AT	A	111114	3.56e-09	0.0261963	0.449989	0.922016	TRNA_Arg	5upstream
rs34420989	3	85963478	C	T	111114	3.57e-09	0.0256232	0.396233	0.99498	CADM2	intronic
rs1487445	6	98565211	T	C	111114	3.57e-09	0.0251211	0.483373	1	NA	NA
rs12493341	3	85958090	A	G	111114	3.62e-09	0.0255747	0.395775	0.998161	CADM2	intronic
rs7635002	3	49989155	G	T	111114	3.67e-09	-0.025123	0.465735	0.996552	RBM6	intronic/non-coding intronic
rs2624816	3	50117312	G	T	111114	3.68e-09	0.0250418	0.473301	0.999811	RBM6	non-coding intronic
rs2526743	3	50115245	A	G	111114	3.69e-09	0.0250393	0.473287	0.999867	RBM6	3downstream/non-coding intronic
rs13079014	3	85941728	T	G	111114	3.69e-09	0.0256611	0.391461	0.994279	CADM2	intronic
rs2624853	3	50128893	G	A	111114	3.74e-09	0.0250307	0.473297	0.999844	RBM5/RBM6	intronic/non-coding intronic
rs62263602	3	50152491	T	C	111114	3.74e-09	-0.0290344	0.251677	0.987108	AK125500/RBM5	3downstream/intronic
rs2526748	3	50080439	G	A	111114	3.75e-09	0.025064	0.465528	0.999985	RBM6	intronic/non-coding intronic
rs112986130	3	50135699	A	ATTTTTATT	111114	3.75e-09	0.025037	0.472922	0.999474	LUST/RBM5/RBM6	3downstream/intronic/non-coding intronic
rs13085427	3	85943210	T	C	111114	3.75e-09	0.0256452	0.391402	0.994535	CADM2	intronic
rs71316818	3	85948286	G	T	111114	3.76e-09	0.025604	0.395583	0.993895	CADM2	intronic
rs139738301	3	50022064	A	G	111114	3.77e-09	-0.0252391	0.472402	0.984226	RBM6	intronic/non-coding intronic
rs2240329	3	50107512	A	G	111114	3.77e-09	0.0250817	0.465064	0.998449	RBM6	intronic/non-coding intronic
rs2856236	3	50161717	C	A	111114	3.77e-09	0.0250561	0.473749	0.997446	AK125500	non-coding intronic
rs7428430	3	50174184	T	C	111114	3.77e-09	0.0250153	0.484632	0.998016	AK125500	non-coding intronic
rs13082138	3	85954367	T	G	111114	3.8e-09	0.0255453	0.39577	0.99778	CADM2	intronic
rs76367790	3	50022084	A	G	111114	3.81e-09	-0.0252765	0.473479	0.980239	RBM6	intronic/non-coding intronic
rs2245365	3	50097319	A	C	111114	3.84e-09	0.0250537	0.465114	0.999652	RBM6	3downstream/intronic/non-coding intronic
rs4464472	3	85958548	C	T	111114	3.85e-09	0.0255551	0.395321	0.996352	CADM2	intronic
rs12633520	3	85949904	A	G	111114	3.87e-09	0.0255293	0.39584	0.997857	CADM2	intronic
rs9866695	3	50069452	T	G	111114	3.88e-09	0.0250433	0.465139	0.999869	RBM6	intronic/non-coding intronic
rs10049477	3	50122965	C	T	111114	3.88e-09	0.0250067	0.472974	0.999803	RBM6	non-coding intronic
rs2526751	3	50064867	C	T	111114	3.9e-09	0.0250553	0.465508	0.998512	RBM6	intronic/non-coding intronic
rs10963208	9	1777676	A	G	111114	3.92e-09	0.0257192	0.38736	0.990145	NA	NA
rs7621352	3	50070763	C	A	111114	3.94e-09	0.0250321	0.465193	1	RBM6	intronic/non-coding intronic
rs9810125	3	50077804	A	G	111114	3.94e-09	0.025029	0.46548	0.999913	RBM6	intronic/non-coding intronic
rs12954661	18	35160655	T	C	111114	3.95e-09	0.0264341	0.339023	0.996029	NA	NA
rs9814664	3	50078541	T	C	111114	3.97e-09	0.0250235	0.465519	0.999914	RBM6	intronic/non-coding intronic
rs2247036	3	49882349	T	C	111114	4e-09	-0.0251412	0.498769	0.987066	TRAIP	intronic
rs66851636	3	50073046	T	C	111114	4.01e-09	0.0250204	0.465487	0.9997	RBM6	intronic/non-coding intronic
rs1543681	6	26187783	A	C	111114	4.01e-09	0.0250605	0.457868	1	HIST1H4D	3downstream
rs11708377	3	85931918	A	T	111114	4.05e-09	0.0255905	0.391394	0.994425	CADM2	intronic
rs1941955	18	35162838	C	T	111114	4.05e-09	0.0264145	0.338614	0.996226	NA	NA
rs9311446	3	50092226	A	G	111114	4.06e-09	0.0250121	0.465181	0.999883	RBM6	intronic/non-coding intronic
rs35212132	3	50111279	CT	C	111114	4.06e-09	0.0255945	0.460437	0.954914	RBM6	intronic/non-coding intronic
rs2071207	3	50159844	C	T	111114	4.09e-09	0.0249842	0.473285	0.998352	AK125500	non-coding intronic
rs11127912	3	85947483	T	A	111114	4.11e-09	0.0255427	0.395459	0.993731	CADM2	intronic
rs6792892	3	49995518	C	T	111114	4.12e-09	-0.0250106	0.465227	0.999074	RBM6	intronic/non-coding intronic
rs2526754	3	50125996	A	G	111114	4.14e-09	0.0249802	0.472812	0.998343	RBM5/RBM6	5upstream/non-coding intronic
rs2301166	3	50148305	G	C	111114	4.17e-09	0.0249701	0.473615	0.998528	RBM5	5upstream/intronic
rs2071206	3	50160109	A	G	111114	4.17e-09	0.0250302	0.464935	0.996806	AK125500	non-coding intronic
rs6767381	3	50037940	G	A	111114	4.19e-09	-0.02503	0.465264	0.996681	RBM6	intronic/non-coding intronic
rs7650214	3	50059866	C	T	111114	4.19e-09	0.0249886	0.465461	0.999863	RBM6	intronic/non-coding intronic
rs4688758	3	50028385	A	G	111114	4.2e-09	-0.0249964	0.464967	0.999343	RBM6	intronic/non-coding intronic
rs13083396	3	49997193	T	C	111114	4.21e-09	-0.0286798	0.25796	0.987886	RBM6	intronic/non-coding intronic
rs62262106	3	49991427	G	A	111114	4.22e-09	-0.028654	0.255492	0.995982	RBM6	intronic/non-coding intronic
rs6771546	3	49968572	C	T	111114	4.23e-09	-0.0249853	0.465416	0.999639	MON1A	5upstream
rs9881008	3	50047404	T	C	111114	4.24e-09	0.0249988	0.46552	0.998472	RBM6	intronic/non-coding intronic
rs71326904	3	49991060	T	C	111114	4.27e-09	-0.0286465	0.25588	0.99487	RBM6	intronic/non-coding intronic
rs11130226	3	49993191	G	T	111114	4.27e-09	-0.025008	0.466061	0.997018	RBM6	intronic/non-coding intronic
rs7634917	3	50049299	G	T	111114	4.27e-09	0.0249996	0.464621	0.998156	RBM6	intronic/non-coding intronic
rs7243102	18	35161833	T	C	111114	4.27e-09	0.0263742	0.338631	0.99626	NA	NA
rs11130233	3	50018585	G	T	111114	4.3e-09	-0.0249998	0.466086	0.997336	RBM6	intronic/non-coding intronic
rs147033921	3	50072428	CCCTCTCCTCT	C	111114	4.3e-09	0.0249708	0.465428	0.99981	RBM6	intronic/non-coding intronic
rs11130227	3	49993319	G	A	111114	4.32e-09	-0.0249744	0.465618	0.999409	RBM6	intronic/non-coding intronic
rs62262141	3	50022059	A	G	111114	4.33e-09	-0.0251249	0.471531	0.985557	RBM6	intronic/non-coding intronic
rs4688689	3	50035542	T	C	111114	4.33e-09	-0.0250045	0.465782	0.996752	RBM6	intronic/non-coding intronic
rs9861216	3	50059339	C	T	111114	4.35e-09	0.0249834	0.465145	0.998249	RBM6	intronic/non-coding intronic
rs7609971	3	49975654	T	C	111114	4.36e-09	-0.0249642	0.465103	0.999751	RBM6	5upstream
rs6780731	3	50017478	G	A	111114	4.36e-09	-0.0249768	0.46541	0.998646	RBM6	intronic/non-coding intronic
rs11925192	3	50038664	A	G	111114	4.37e-09	-0.0249589	0.465518	0.999824	RBM6	intronic/non-coding intronic
rs2624843	3	49997963	A	G	111114	4.4e-09	-0.0249575	0.465398	0.999623	RBM6	intronic/non-coding intronic
rs6772095	3	49978069	T	C	111114	4.42e-09	-0.0249547	0.465065	0.999715	RBM6	intronic/non-coding intronic
rs2681778	3	50011095	C	T	111114	4.42e-09	-0.02497	0.465885	0.998214	RBM6	intronic/non-coding intronic
rs34447528	3	50032699	T	TA	111114	4.42e-09	-0.0249533	0.465138	0.999802	RBM6	intronic/non-coding intronic
rs4688755	3	50064424	A	G	111114	4.42e-09	0.0249525	0.46513	0.999848	RBM6	intronic/non-coding intronic
rs376615675	4	159736536	CT	C	111114	4.42e-09	-0.0271845	0.336474	0.938134	FNIP2	intronic
rs7615318	3	49987475	T	C	111114	4.44e-09	-0.0286028	0.255591	0.996297	RBM6	intronic/non-coding intronic
rs12485600	3	50025530	G	A	111114	4.44e-09	-0.02495	0.465107	0.999827	RBM6	intronic/non-coding intronic
rs34080578	3	50026029	C	A	111114	4.44e-09	-0.02495	0.465107	0.999827	RBM6	intronic/non-coding intronic
rs5848906	3	50138580	C	CTAGT	111114	4.45e-09	0.0249543	0.465674	0.999363	LUST/RBM5/RBM6	5upstream/3utr/intronic/3downstream
rs35065728	3	50009176	C	T	111114	4.47e-09	-0.0249623	0.465932	0.998112	RBM6	intronic/non-coding intronic
rs9853222	3	50022926	C	T	111114	4.47e-09	-0.0249453	0.465117	0.999866	RBM6	intronic/non-coding intronic
rs7628058	3	50039474	A	G	111114	4.47e-09	-0.0249447	0.465118	0.999867	RBM6	intronic/non-coding intronic
rs4688690	3	50022292	A	G	111114	4.49e-09	-0.0249411	0.46514	0.999866	RBM6	intronic/non-coding intronic
rs7621026	3	49975334	G	A	111114	4.5e-09	-0.0249397	0.465401	0.999771	NA	NA
rs2624844	3	49997064	C	T	111114	4.5e-09	-0.0249694	0.465952	0.997236	RBM6	intronic/non-coding intronic
rs34409489	3	49992778	A	AT	111114	4.55e-09	-0.0249527	0.465633	0.998098	RBM6	intronic/non-coding intronic
rs7372966	3	49788969	C	T	111114	4.56e-09	0.0249048	0.4969	1	IP6K1	intronic
rs35567646	18	35165897	C	CT	111114	4.57e-09	0.0266046	0.333249	0.982128	NA	NA
rs4688757	3	50035323	C	T	111114	4.6e-09	-0.0249438	0.465546	0.998184	RBM6	intronic/non-coding intronic
rs11713562	3	50060332	C	G	111114	4.6e-09	0.0249224	0.46545	0.999813	RBM6	intronic/non-coding intronic
rs6446189	3	50008566	G	A	111114	4.62e-09	-0.0249209	0.465119	0.999886	RBM6	intronic/non-coding intronic
rs6446190	3	50052729	G	C	111114	4.62e-09	0.0249187	0.465438	0.999901	RBM6	intronic/non-coding intronic
rs11130234	3	50024758	T	G	111114	4.65e-09	-0.0249185	0.465274	0.999666	RBM6	intronic/non-coding intronic
rs2883057	3	49998282	T	C	111114	4.66e-09	-0.0249365	0.465467	0.998049	RBM6	intronic/non-coding intronic
rs7242923	18	35159833	C	T	111114	4.68e-09	0.0263136	0.338649	0.995772	NA	NA
rs2240327	3	50113034	G	A	111114	4.71e-09	0.0248962	0.473326	0.997739	RBM6	intronic/non-coding intronic
rs67164481	3	49373964	C	CT	111114	4.76e-09	-0.0282567	0.277003	0.966194	USP4	intronic
rs2179517	6	26198845	C	G	111114	4.76e-09	0.0249907	0.447863	0.999814	HIST1H2AD/HIST1H2BF/HIST1H3D/HIST1H3F	3downstream/5upstream/intronic
rs3004179	6	98513032	G	A	111114	4.77e-09	-0.025353	0.401886	0.999222	NA	NA
rs13097720	3	50101468	A	G	111114	4.83e-09	-0.028525	0.25577	0.996691	RBM6	intronic/non-coding intronic
rs6446193	3	50059758	C	T	111114	4.84e-09	0.024907	0.465937	0.998097	RBM6	intronic/non-coding intronic
rs2252833	3	50004209	A	G	111114	4.87e-09	-0.0248925	0.464729	0.999398	RBM6	intronic/non-coding intronic
rs1059486	6	26200083	G	A	111114	4.88e-09	0.0249863	0.447858	0.998764	HIST1H2AD/HIST1H2BF/HIST1H3D	5upstream/coding
rs13060128	3	50025028	G	A	111114	4.9e-09	-0.0249023	0.466159	0.997608	RBM6	intronic/non-coding intronic
rs3774733	3	50037123	G	C	111114	4.9e-09	-0.0248938	0.464857	0.998819	RBM6	intronic/non-coding intronic
rs4688756	3	50040194	A	T	111114	4.9e-09	-0.0248981	0.465994	0.998037	RBM6	intronic/non-coding intronic
rs2856234	3	50139142	G	A	111114	4.97e-09	0.024872	0.465527	0.999711	LUST/RBM5/RBM6	5upstream/3utr/intronic/3downstream
rs60187253	4	159778932	C	CA	111114	4.99e-09	-0.0256118	0.391975	0.98481	FNIP2	intronic
rs34433151	3	50053937	G	GT	111114	5.01e-09	0.025101	0.469906	0.979893	RBM6	intronic/non-coding intronic
rs55751738	3	49972101	G	A	111114	5.02e-09	-0.0248657	0.46547	0.999668	NA	NA
rs3733133	3	50146094	A	T	111114	5.06e-09	0.0248601	0.465086	0.999796	RBM5	intronic
rs2624825	3	50154989	A	G	111114	5.08e-09	0.0248523	0.465502	0.99975	AK125500/RBM5	non-coding/3downstream/intronic
rs5848908	3	50117242	A	AT	111114	5.1e-09	0.0263904	0.490977	0.881115	RBM6	non-coding intronic
rs7504262	18	35160143	A	G	111114	5.1e-09	-0.0262899	0.335946	0.996471	NA	NA
rs2353579	3	50027774	T	C	111114	5.11e-09	-0.0248717	0.465964	0.997873	RBM6	intronic/non-coding intronic
rs10963203	9	1777553	A	G	111114	5.12e-09	0.025531	0.387414	0.989739	NA	NA
rs200537286	3	49976144	T	TC	111114	5.17e-09	-0.0286629	0.254129	0.986926	RBM6	5upstream
rs74712018	3	85647482	GA	G	111114	5.2e-09	0.0258637	0.366174	0.984607	CADM2	intronic
rs138027849	6	98583487	C	CAT	111114	5.32e-09	0.0248975	0.48155	0.994664	NA	NA
rs35249408	3	49796390	C	A	111114	5.33e-09	0.0248824	0.494177	0.992337	IP6K1	intronic
rs72942333	3	49986118	C	T	111114	5.33e-09	-0.0248411	0.464829	0.998403	RBM6	intronic/non-coding intronic
rs56121747	3	49972415	A	AGGCCTAG	111114	5.37e-09	-0.0248313	0.465782	0.99845	NA	NA
rs13293011	9	1785189	G	A	111114	5.38e-09	0.0253434	0.404271	0.988863	NA	NA
rs11130229	3	50011540	C	T	111114	5.57e-09	-0.0247895	0.465389	0.99967	RBM6	intronic/non-coding intronic
rs376244250	9	1778296	G	A	111114	5.57e-09	0.025461	0.387185	0.990536	NA	NA
rs138397226	3	50022074	A	G	111114	5.58e-09	-0.0248442	0.466972	0.995129	RBM6	intronic/non-coding intronic
rs3811696	3	49761605	T	C	111114	5.65e-09	0.0248189	0.496471	0.993929	GMPPB/IP6K1	5upstream/3downstream
rs7021035	9	1779984	A	G	111114	5.7e-09	0.0248628	0.484785	0.98846	NA	NA
rs2008877	3	50162291	G	T	111114	5.72e-09	0.0247832	0.47158	0.996111	AK125500	non-coding intronic
rs6780522	3	49996012	A	C	111114	5.76e-09	-0.0248568	0.46723	0.992068	RBM6	intronic/non-coding intronic
rs3811695	3	49761613	T	C	111114	5.78e-09	0.0248028	0.496462	0.993929	GMPPB/IP6K1	5upstream/3downstream
rs13095697	3	50136463	A	G	111114	5.81e-09	-0.0285031	0.254398	0.991221	LUST/RBM5/RBM6	3downstream/intronic/non-coding intronic
rs11130228	3	50003246	T	C	111114	5.84e-09	-0.024779	0.465097	0.998111	RBM6	intronic/non-coding intronic
rs189957223	9	1778325	C	T	111114	6.04e-09	0.0254101	0.387513	0.989551	NA	NA
rs55971481	3	85920657	G	A	111114	6.08e-09	0.0252979	0.397018	0.989817	CADM2	intronic
rs62261744	3	85934129	G	A	111114	6.19e-09	0.0253073	0.392442	0.99142	CADM2	intronic
rs12496973	3	50002245	C	T	111114	6.25e-09	-0.0247318	0.464792	0.998036	RBM6	intronic/non-coding intronic
rs35375092	3	50065274	A	G	111114	6.26e-09	-0.0282882	0.255555	0.999004	RBM6	intronic/non-coding intronic
rs6787892	3	50046112	A	G	111114	6.3e-09	-0.0282754	0.255709	0.999069	RBM6	intronic/non-coding intronic
rs11294686	3	50047134	G	GT	111114	6.37e-09	-0.0282651	0.255649	0.999371	RBM6	intronic/non-coding intronic
rs62262118	3	50003586	A	G	111114	6.43e-09	-0.0282817	0.255807	0.997336	RBM6	intronic/non-coding intronic
rs35012435	3	50031840	T	C	111114	6.57e-09	-0.0282413	0.255645	0.999304	RBM6	intronic/non-coding intronic
rs11130218	3	49752372	T	C	111114	6.65e-09	0.0246568	0.497252	0.997537	AMIGO3/RNF123	3downstream/intronic/non-coding intronic
rs13085679	3	49869631	A	G	111114	6.67e-09	-0.0247537	0.495382	0.988201	TRAIP	intronic
rs9849865	3	85933894	T	A	111114	7e-09	0.0257365	0.474477	0.915871	CADM2	intronic
rs141072066	3	49783181	GGGAGGCT	G	111114	7.19e-09	0.0246739	0.4943	0.99214	IP6K1	intronic
rs10963257	9	1785395	A	T	111114	7.2e-09	0.0247801	0.461963	0.988498	NA	NA
rs17022938	3	85580216	T	A	111114	7.23e-09	0.0255043	0.365028	0.995212	CADM2	intronic
rs12381242	3	49746819	T	C	111114	7.24e-09	0.0245711	0.496621	0.999636	RNF123	intronic/non-coding intronic
rs9859153	3	49807085	T	G	111114	7.28e-09	-0.0245604	0.496678	0.999971	IP6K1	intronic
rs12042107	1	91196176	C	T	111114	7.29e-09	0.0247903	0.450751	0.988976	NA	NA
rs806977	6	26189615	G	A	111114	7.29e-09	0.0246306	0.459564	1	HIST1H4D	5upstream
rs139646029	3	86054704	AT	A	111114	7.32e-09	0.0258321	0.375491	0.959225	CADM2	intronic
rs9882639	3	49799475	C	A	111114	7.34e-09	-0.0245573	0.496686	0.999836	IP6K1	intronic
rs60205400	3	49800272	T	C	111114	7.37e-09	-0.0245525	0.496735	0.999983	IP6K1	intronic
rs11130219	3	49752427	T	C	111114	7.39e-09	0.0245538	0.4967	0.999827	AMIGO3/RNF123	3downstream/intronic/non-coding intronic
rs34614773	3	49753003	G	T	111114	7.39e-09	0.0245539	0.4967	0.999827	AMIGO3/RNF123	3downstream/intronic/non-coding intronic
rs11400401	3	49842881	TG	T	111114	7.39e-09	-0.024598	0.49821	0.996385	FAM212A/MIR5193/UBA7	3downstream/intronic
rs1128535	3	49866392	T	C	111114	7.42e-09	-0.0245727	0.494956	0.997886	TRAIP	3utr
rs9815766	3	49783103	T	C	111114	7.47e-09	0.0245443	0.496804	0.99986	IP6K1	intronic
rs4855862	3	49748833	T	C	111114	7.48e-09	0.0245475	0.496656	0.999623	RNF123	intronic/non-coding intronic
rs1491986	3	49739086	T	C	111114	7.5e-09	0.0245435	0.496701	0.999815	RNF123	intronic/non-coding intronic
rs56063967	3	85580260	C	A	111114	7.55e-09	0.0254761	0.364973	0.994979	CADM2	intronic
rs7431106	3	49808374	A	G	111114	7.56e-09	-0.0245335	0.49671	0.999971	IP6K1	intronic
rs9865480	3	49799729	C	T	111114	7.58e-09	-0.0245399	0.496108	0.999563	IP6K1	intronic
rs6766836	3	49810961	G	A	111114	7.59e-09	-0.0245341	0.496614	0.999615	IP6K1	intronic
rs1049256	3	49763338	C	T	111114	7.61e-09	0.0245293	0.496782	0.999992	GMPPB/IP6K1	5upstream/3utr
rs3749240	3	49750188	A	T	111114	7.62e-09	0.0245322	0.496717	0.999785	RNF123	3utr/intronic/non-coding
rs7634902	3	49762662	T	G	111114	7.63e-09	0.0245281	0.496787	0.999973	GMPPB/IP6K1	5upstream/3utr
rs4855841	3	49745677	A	G	111114	7.67e-09	0.0245305	0.496628	0.999582	RNF123	intronic/non-coding intronic
rs35491931	3	49993462	A	T	111114	7.67e-09	-0.0285131	0.252241	0.980137	RBM6	intronic/non-coding intronic
rs10632976	3	49765948	CATTT	C	111114	7.69e-09	0.0245401	0.496409	0.998548	IP6K1	intronic
rs9876508	3	49780844	A	G	111114	7.7e-09	0.0245351	0.497198	0.998805	IP6K1	intronic
rs4855867	3	49745822	T	C	111114	7.74e-09	0.0245307	0.496459	0.999002	RNF123	intronic/non-coding intronic
rs113029787	3	49819610	C	CT	111114	7.84e-09	-0.0245656	0.495201	0.995076	IP6K1	intronic
rs9873183	3	49734229	A	G	111114	7.85e-09	0.0245242	0.496793	0.998777	RNF123	intronic
rs9853458	3	49783211	C	A	111114	7.88e-09	0.0245048	0.496777	0.999992	IP6K1	intronic
rs6446295	3	49809063	T	G	111114	7.88e-09	-0.0245057	0.496774	0.999817	IP6K1	intronic
rs57648519	3	49813169	A	C	111114	7.88e-09	-0.024526	0.497163	0.998209	IP6K1	intronic
rs10511084	3	85570561	A	G	111114	7.92e-09	0.0253669	0.365489	1	CADM2	intronic
rs11716575	3	49744890	G	A	111114	7.94e-09	0.024515	0.496496	0.998824	RNF123	intronic/non-coding intronic
rs10963255	9	1785374	A	G	111114	7.94e-09	0.0247113	0.461783	0.988461	NA	NA
rs7374183	3	49785133	A	G	111114	8.01e-09	0.0244937	0.496816	0.999987	IP6K1	intronic
rs543340915	6	98509782	CT	C	111114	8.01e-09	0.0254892	0.373802	0.986849	NA	NA
rs71324946	3	49336971	A	G	111114	8.02e-09	-0.0277188	0.275752	0.977146	USP4	intronic
rs62250759	3	85569026	G	A	111114	8.02e-09	0.0253659	0.366811	0.997698	CADM2	intronic
rs7648987	3	49868455	G	A	111114	8.05e-09	-0.0244933	0.495709	0.99955	TRAIP	intronic
rs6802890	3	49832261	G	A	111114	8.06e-09	-0.0245081	0.497619	0.998717	CDHR4	intronic
rs9872864	3	49792023	G	A	111114	8.09e-09	0.0245046	0.496328	0.998405	IP6K1	intronic
rs35365539	3	49794347	AC	A	111114	8.16e-09	0.0244983	0.496282	0.99841	IP6K1	intronic
rs34451146	3	49813013	T	C	111114	8.18e-09	-0.0244781	0.49675	0.999897	IP6K1	intronic
rs6785549	3	49736565	A	G	111114	8.3e-09	0.0244845	0.496757	0.998734	RNF123	5upstream/intronic
rs11130221	3	49819102	G	C	111114	8.33e-09	-0.0244643	0.496721	0.999928	IP6K1	intronic
rs67744948	3	49800713	A	AT	111114	8.37e-09	-0.0244625	0.496741	0.999844	IP6K1	intronic
rs9814765	3	49818555	T	C	111114	8.38e-09	-0.0244804	0.497097	0.998304	IP6K1	intronic
rs35261599	3	49773236	A	G	111114	8.44e-09	0.0244587	0.496042	0.999978	IP6K1	intronic
rs7374277	3	49784777	C	T	111114	8.52e-09	0.0244494	0.496831	0.999981	IP6K1	intronic
rs7372725	3	49790544	A	C	111114	8.53e-09	0.0244669	0.49635	0.998415	IP6K1	intronic
rs2246832	3	49881134	T	A	111114	8.53e-09	-0.024588	0.49699	0.987729	TRAIP	3utr/intronic
rs138638683	3	49757592	TACA	T	111114	8.55e-09	0.0245107	0.496397	0.994697	AMIGO3/GMPPB/RNF123	5upstream/3downstream/intronic/non-coding intronic
rs7372730	3	49790682	G	C	111114	8.56e-09	0.0244642	0.496377	0.998415	IP6K1	intronic
rs2234391	3	49842625	G	A	111114	8.62e-09	-0.0244496	0.497224	0.999647	FAM212A/MIR5193/UBA7	3downstream
rs7618501	3	49772647	G	A	111114	8.66e-09	0.02444	0.49606	0.999978	IP6K1	intronic
rs7618519	3	49772708	T	A	111114	8.66e-09	0.02444	0.49606	0.999978	IP6K1	intronic
rs576630385	6	98588281	ATT	A	111114	8.67e-09	0.024793	0.490342	0.973779	NA	NA
rs12631337	3	50198537	G	A	111114	8.68e-09	0.0245769	0.449357	0.996884	SEMA3F	intronic
rs11709680	3	49745188	T	C	111114	8.75e-09	0.0244636	0.496995	0.997431	RNF123	intronic/non-coding intronic
rs13063621	3	49821625	C	T	111114	8.77e-09	-0.0244565	0.497377	0.997387	IP6K1	intronic
rs34045136	3	49791808	C	CA	111114	8.78e-09	0.024446	0.496369	0.998409	IP6K1	intronic
rs6809431	3	49804119	G	A	111114	8.89e-09	-0.0244433	0.497298	0.997743	IP6K1	intronic
rs13071931	3	50062878	A	G	111114	8.94e-09	-0.0279862	0.255724	1	RBM6	intronic/non-coding intronic
rs72893190	18	35174815	G	A	111114	8.97e-09	-0.0287725	0.237036	0.993176	NA	NA
rs5801508	12	123688849	C	CA	111114	8.98e-09	-0.035461	0.167901	0.844543	MPHOSPH9	intronic/non-coding intronic
rs7426497	3	49789814	A	G	111114	9.09e-09	0.0244421	0.495888	0.996674	IP6K1	intronic
rs12632674	3	85625019	G	A	111114	9.18e-09	0.0253735	0.362633	0.99411	CADM2	intronic
rs7429353	3	49789664	A	T	111114	9.2e-09	0.0244333	0.495882	0.996689	IP6K1	intronic
rs80033912	3	49468689	C	A	111114	9.22e-09	-0.0273391	0.285269	0.97515	NICN1	5upstream
rs60861376	6	98316558	T	TC	111114	9.23e-09	0.0257068	0.373381	0.960232	NA	NA
rs9855505	3	49792158	G	T	111114	9.35e-09	0.0244022	0.496356	0.998372	IP6K1	intronic
rs806789	6	26229161	A	C	111114	9.35e-09	0.0244348	0.465412	0.997828	NA	NA
rs143088072	3	50020891	GA	G	111114	9.41e-09	-0.0286304	0.242592	0.98695	RBM6	intronic/non-coding intronic
rs12490656	3	49798520	A	G	111114	9.48e-09	-0.0243748	0.496954	0.999835	IP6K1	intronic
rs547649546	3	49789921	CA	C	111114	9.5e-09	0.0249486	0.482234	0.956238	IP6K1	intronic
rs34655436	3	49796509	T	TA	111114	9.63e-09	0.0245532	0.498946	0.983567	IP6K1	intronic
rs13150139	4	159654812	G	A	111114	9.67e-09	-0.0250746	0.385618	0.994534	NA	NA
rs9871654	3	49825370	C	T	111114	9.68e-09	-0.0243666	0.496839	0.998769	IP6K1	5upstream
rs6775384	3	49853073	A	G	111114	9.76e-09	-0.0243721	0.497295	0.998736	UBA7	5upstream
rs9482094	6	98364895	G	A	111114	9.96e-09	-0.0251893	0.371632	1	NA	NA
rs3749241	3	49744392	G	A	111114	9.97e-09	0.0243462	0.495811	0.999126	RNF123	intronic/non-coding intronic
rs7634886	3	49798920	G	A	111114	9.98e-09	-0.0243524	0.497178	0.998783	IP6K1	intronic
rs17022915	3	85577613	A	G	111114	1.01e-08	0.0251899	0.36524	0.999917	CADM2	intronic
rs62260755	3	49898318	G	C	111114	1.02e-08	-0.0294833	0.224369	0.975299	CAMKV	intronic/non-coding intronic
rs7649348	3	49772375	A	G	111114	1.04e-08	0.0243267	0.496534	0.998708	IP6K1	intronic
rs539009813	3	49801811	T	TC	111114	1.04e-08	-0.0243463	0.4978	0.996844	IP6K1	intronic
rs68102233	3	85558538	A	G	111114	1.04e-08	0.0251691	0.365301	0.999569	CADM2	intronic
rs1375559	3	85559006	T	C	111114	1.04e-08	0.0251691	0.365301	0.999569	CADM2	intronic
rs66963835	3	85567382	A	C	111114	1.04e-08	0.0251675	0.365248	0.999847	CADM2	intronic
rs72893192	18	35174836	G	T	111114	1.05e-08	-0.0286722	0.236515	0.99217	NA	NA
rs7645061	3	49868842	T	C	111114	1.06e-08	-0.0242999	0.495947	0.999024	TRAIP	intronic
rs11714799	3	50217899	G	T	111114	1.06e-08	0.0245031	0.452695	0.99028	SEMA3F	intronic
rs2122236	3	85566088	G	T	111114	1.06e-08	0.0251603	0.365078	0.999102	CADM2	intronic
rs190777270	3	85579504	T	G	111114	1.06e-08	0.0251634	0.365227	0.999556	CADM2	intronic
rs10588840	3	86072518	G	GTTTGT	111114	1.06e-08	0.0251366	0.472715	0.933852	CADM2	intronic
rs10865958	3	49858142	G	A	111114	1.07e-08	-0.0242919	0.496698	0.999372	NA	NA
rs11352355	3	49791637	C	CA	111114	1.08e-08	0.024561	0.497738	0.977685	IP6K1	intronic
rs62252460	3	85569776	G	A	111114	1.08e-08	0.0251293	0.365982	0.999888	CADM2	intronic
rs62250471	3	85612226	A	C	111114	1.08e-08	0.025142	0.365331	0.999764	CADM2	intronic
rs4839715	6	98365289	A	G	111114	1.08e-08	0.0251496	0.370868	0.998761	NA	NA
rs4855850	3	49761571	A	G	111114	1.09e-08	0.0244548	0.498441	0.985344	GMPPB/IP6K1	5upstream/3downstream
rs111900212	3	49851375	CCTGGCTCCT	C	111114	1.09e-08	-0.0243482	0.498283	0.994086	UBA7	5utr
rs695238	3	49869158	C	A	111114	1.1e-08	-0.0242848	0.494344	1	TRAIP	intronic
rs17022974	3	85597454	C	T	111114	1.1e-08	0.0251274	0.365247	0.999644	CADM2	intronic
rs62250464	3	85604614	C	T	111114	1.1e-08	0.025127	0.365301	0.999691	CADM2	intronic
rs806798	6	26214473	C	T	111114	1.1e-08	0.0243206	0.466091	0.997868	HIST1H2BG	3downstream
rs7859864	9	1777803	C	T	111114	1.1e-08	0.0249025	0.39271	0.990172	NA	NA
rs71326915	3	50119256	A	T	111114	1.11e-08	-0.028351	0.244324	0.991458	RBM6	non-coding intronic
rs1449388	3	85577284	G	A	111114	1.11e-08	0.0251291	0.365727	0.998378	CADM2	intronic
rs9372625	6	98344031	A	G	111114	1.11e-08	0.0250684	0.381687	0.990677	NA	NA
rs2353587	3	50046064	A	G	111114	1.12e-08	0.0244209	0.464186	0.990931	RBM6	intronic/non-coding intronic
rs11927145	3	85602225	G	A	111114	1.12e-08	0.0251099	0.365394	0.999672	CADM2	intronic
rs62253963	3	85593642	A	G	111114	1.14e-08	0.0251666	0.36411	0.996151	CADM2	intronic
rs806795	6	26205293	A	G	111114	1.14e-08	0.0243526	0.461607	0.99471	HIST1H4E	3downstream
rs2167048	3	85570393	G	A	111114	1.16e-08	0.0250822	0.365793	0.999657	CADM2	intronic
rs13151920	4	159651881	A	G	111114	1.16e-08	-0.0251396	0.390478	0.974486	NA	NA
rs2353586	3	50046046	T	G	111114	1.17e-08	0.0244084	0.463763	0.989449	RBM6	intronic/non-coding intronic
rs28415143	4	159664629	T	C	111114	1.18e-08	-0.0249676	0.380765	0.995937	NA	NA
rs72893182	18	35167218	A	G	111114	1.18e-08	-0.028521	0.237579	0.992506	NA	NA
rs374698753	4	159732701	TAATA	T	111114	1.19e-08	-0.0286037	0.280965	0.884142	FNIP2	intronic
rs12489145	3	85972612	T	C	111114	1.2e-08	0.0247252	0.397472	0.99524	CADM2	intronic
rs9858059	3	50227871	T	C	111114	1.22e-08	0.0243827	0.450286	0.99246	GNAT1/SEMA3F	5upstream/3downstream
rs6858519	4	159667113	C	T	111114	1.22e-08	-0.0249402	0.380722	0.995987	NA	NA
rs151284495	4	159802698	C	CCCTGCCTGATTCT	111114	1.22e-08	0.0249833	0.389493	0.984242	FNIP2	intronic
rs62262140	3	50022054	A	G	111114	1.24e-08	-0.0246088	0.461837	0.969526	RBM6	intronic/non-coding intronic
rs10922907	1	91193049	T	A	111114	1.28e-08	0.024362	0.451336	0.990439	NA	NA
rs2073726	3	50223593	A	T	111114	1.28e-08	0.0243441	0.450081	0.992674	SEMA3F	intronic
rs11920184	3	85555237	G	A	111114	1.28e-08	0.0250004	0.366115	1	CADM2	intronic
rs4339469	6	98369230	G	T	111114	1.28e-08	-0.0250206	0.37147	0.997953	NA	NA
rs6937215	6	98373765	C	T	111114	1.28e-08	-0.0250441	0.375892	0.991485	NA	NA
rs9482120	6	98392667	A	C	111114	1.28e-08	-0.0247526	0.398917	0.994262	NA	NA
rs17023016	3	85614074	C	A	111114	1.29e-08	0.0250462	0.364641	0.997198	CADM2	intronic
rs1972992	3	85631329	T	C	111114	1.29e-08	0.0250294	0.36513	0.998501	CADM2	intronic
rs4839716	6	98400651	C	T	111114	1.29e-08	0.0247257	0.398854	0.995918	NA	NA
rs4355295	3	85631163	T	A	111114	1.3e-08	0.0250327	0.364896	0.99836	CADM2	intronic
rs11717349	3	50223977	T	C	111114	1.31e-08	0.0243432	0.449806	0.991425	SEMA3F	intronic
rs2069052	4	159679574	T	C	111114	1.32e-08	-0.0248594	0.380543	0.997758	NA	NA
rs11293132	3	50037202	G	GA	111114	1.34e-08	-0.025198	0.455198	0.921796	RBM6	intronic/non-coding intronic
rs9713905	3	85586748	A	G	111114	1.34e-08	0.0249935	0.364974	0.999035	CADM2	intronic
rs62250504	3	85634758	A	G	111114	1.35e-08	0.0249819	0.365346	0.999687	CADM2	intronic
rs7766641	6	26184102	A	G	111114	1.35e-08	0.0276844	0.256246	1	HIST1H2BE	coding
rs61119101	3	49800212	C	CT	111114	1.36e-08	-0.0243681	0.490838	0.979336	IP6K1	intronic
rs7666007	4	159677712	A	G	111114	1.36e-08	-0.0249162	0.378558	0.993754	NA	NA
rs71587477	4	159680010	CT	C	111114	1.36e-08	-0.02507	0.377356	0.982013	NA	NA
rs55677942	3	85639341	G	A	111114	1.37e-08	0.0249689	0.365552	0.999471	CADM2	intronic
rs11399957	4	159706862	CT	C	111114	1.37e-08	-0.0251853	0.377933	0.971995	FNIP2	intronic
rs7613875	3	49971514	A	C	111114	1.39e-08	-0.0243191	0.450184	0.989125	NA	NA
rs1941954	18	35159596	C	A	111114	1.39e-08	0.0257866	0.325058	0.995192	NA	NA
rs11210887	1	44076019	A	G	111114	1.42e-08	0.0261903	0.302291	0.998049	PTPRF	intronic
rs8096815	18	35161285	G	A	111114	1.42e-08	-0.0282902	0.2379	0.997024	NA	NA
rs34877766	3	50234126	G	A	111114	1.43e-08	-0.0242738	0.454125	0.990389	GNAT1	3utr
rs528006741	3	50054261	TG	T	111114	1.44e-08	0.0262242	0.410453	0.869781	RBM6	intronic/non-coding intronic
rs67874038	3	85626774	C	T	111114	1.44e-08	0.0249256	0.36541	0.999778	CADM2	intronic
rs4508797	3	85634460	A	G	111114	1.44e-08	0.0249302	0.365453	0.999773	CADM2	intronic
rs13123982	4	159700060	A	G	111114	1.47e-08	-0.0247304	0.385711	0.995846	FNIP2	intronic
rs11153969	6	98358220	C	T	111114	1.47e-08	-0.0249237	0.371385	0.997737	NA	NA
rs11714286	3	50185508	A	G	111114	1.49e-08	0.0241656	0.463663	0.99453	AK125500	non-coding intronic
rs12089815	1	91189933	A	G	111114	1.5e-08	0.0242962	0.451635	0.985587	NA	NA
rs151000150	12	84113528	TCTCTCTCTCTACAC	T	111114	1.5e-08	-0.0303385	0.356288	0.688143	NA	NA
rs11711407	3	50225029	G	A	111114	1.54e-08	0.0242425	0.450998	0.989765	SEMA3F	intronic
rs67627084	3	50216114	T	C	111114	1.55e-08	0.0242021	0.453603	0.992227	SEMA3F	intronic
rs35069181	4	159669582	C	CA	111114	1.55e-08	-0.0248408	0.375705	0.994974	NA	NA
rs62250755	3	85563061	A	C	111114	1.56e-08	0.0249235	0.364811	0.995599	CADM2	intronic
rs35280105	4	159676255	CA	C	111114	1.56e-08	-0.0248676	0.374925	0.99346	NA	NA
rs4688686	3	50169715	T	C	111114	1.59e-08	0.0240228	0.469385	0.997899	AK125500	non-coding intronic
rs10003054	4	159697746	A	T	111114	1.6e-08	-0.0246371	0.386796	0.997409	FNIP2	intronic
rs12455348	18	35197842	G	A	111114	1.6e-08	-0.0252416	0.344191	0.999257	NA	NA
rs62252504	3	85581770	T	C	111114	1.61e-08	0.0249396	0.363426	0.993943	CADM2	intronic
rs35747642	4	159805370	G	T	111114	1.61e-08	-0.024658	0.382508	1	FNIP2	intronic
rs73137895	3	85622703	G	A	111114	1.63e-08	0.0248341	0.365144	0.999835	CADM2	intronic
rs12488773	3	86048247	G	C	111114	1.63e-08	0.0246955	0.388724	0.987105	CADM2	intronic
rs72695428	4	159702306	C	A	111114	1.65e-08	-0.0246559	0.385334	0.995343	FNIP2	intronic
rs9964724	18	35159124	T	C	111114	1.65e-08	0.0258429	0.317046	0.99378	NA	NA
rs34897727	4	159664151	C	T	111114	1.66e-08	-0.0247832	0.375522	0.995434	NA	NA
rs36056766	3	49989935	G	GT	111114	1.68e-08	-0.0247658	0.467682	0.939841	RBM6	intronic/non-coding intronic
rs35185176	4	159721767	C	T	111114	1.69e-08	-0.0246766	0.385509	0.992887	FNIP2	intronic
rs35772683	3	86046066	G	C	111114	1.7e-08	0.0246599	0.388784	0.987375	CADM2	intronic
rs35906938	4	159727065	G	A	111114	1.7e-08	-0.0246539	0.38313	0.996183	FNIP2	intronic
rs112751553	3	86067477	T	G	111114	1.71e-08	0.0246505	0.388946	0.987951	CADM2	intronic
6:26286839_TC_T	6	26286839	T	TC	111114	1.73e-08	0.0250554	0.396683	0.952219	HIST1H4H/TRNA_Met	5upstream/3downstream
rs12956949	18	35171653	A	G	111114	1.74e-08	0.02498	0.356769	1	NA	NA
rs35242846	3	86047235	C	G	111114	1.76e-08	0.0246362	0.38878	0.987114	CADM2	intronic
rs34033556	4	159674014	C	G	111114	1.76e-08	-0.0247462	0.375379	0.994876	NA	NA
rs34083477	4	159783649	C	A	111114	1.76e-08	-0.0246184	0.382662	0.997849	FNIP2	intronic
rs111540411	6	26249617	TA	T	111114	1.77e-08	0.0250701	0.377208	0.963853	HIST1H3F	3downstream
rs13085567	3	50217654	T	C	111114	1.78e-08	0.024093	0.453788	0.992412	SEMA3F	intronic
rs13073604	3	86080171	C	T	111114	1.78e-08	0.0246384	0.388323	0.987334	CADM2	intronic
rs112902269	3	49862418	CA	C	111114	1.79e-08	-0.0242526	0.492624	0.973181	NA	NA
rs6507210	18	35169497	A	T	111114	1.79e-08	0.0250068	0.356439	0.996292	NA	NA
rs34460746	4	159660655	G	C	111114	1.81e-08	-0.0247208	0.376126	0.99461	NA	NA
rs12485709	3	86025251	C	T	111114	1.82e-08	0.0246363	0.385746	0.988284	CADM2	intronic
rs7695844	4	159697948	A	G	111114	1.82e-08	-0.0245433	0.386618	0.997315	FNIP2	intronic
rs4619844	4	159798538	C	A	111114	1.82e-08	-0.0245711	0.382609	0.999307	FNIP2	intronic
rs13148521	4	159802111	G	A	111114	1.82e-08	-0.0245761	0.382528	0.999238	FNIP2	intronic
rs549845	1	44076469	A	G	111114	1.83e-08	0.0259948	0.302081	0.997962	PTPRF	intronic
rs4493489	4	159698026	C	T	111114	1.84e-08	-0.0245305	0.38674	0.997421	FNIP2	intronic
rs10946808	6	26233387	G	A	111114	1.84e-08	0.0269007	0.270114	1	HIST1H1D	3downstream
rs6829398	4	159703225	A	T	111114	1.87e-08	-0.0245405	0.385898	0.996911	FNIP2	intronic
rs6905544	6	98411631	G	A	111114	1.87e-08	-0.0244389	0.399088	0.996462	NA	NA
rs71080556	3	49866036	GT	G	111114	1.88e-08	-0.0241763	0.498859	0.975017	TRAIP	3utr
rs12486099	3	86060335	A	T	111114	1.88e-08	0.0245681	0.388901	0.988728	CADM2	intronic
rs13065014	3	86060903	C	T	111114	1.88e-08	0.0245681	0.388901	0.988728	CADM2	intronic
rs35064785	18	35197862	A	G	111114	1.88e-08	-0.0250287	0.34466	1	NA	NA
rs11082014	18	35197905	T	G	111114	1.88e-08	-0.0251132	0.343711	0.999921	NA	NA
rs6938973	6	98421721	C	T	111114	1.89e-08	-0.0244282	0.399038	0.996488	NA	NA
rs369849874	3	49643173	A	AATAT	111114	1.9e-08	0.0253141	0.366286	0.956453	BSN	intronic
rs6853442	4	159697559	T	G	111114	1.9e-08	-0.0245072	0.386702	0.997542	FNIP2	intronic
rs13116697	4	159692143	G	A	111114	1.92e-08	-0.0244972	0.386699	0.99755	FNIP2	intronic
rs12171338	4	159698785	T	C	111114	1.92e-08	-0.024497	0.386699	0.997552	FNIP2	intronic
rs62263322	3	86082305	A	G	111114	1.93e-08	0.0245708	0.388293	0.987712	CADM2	intronic
rs12709690	18	35165852	C	T	111114	1.93e-08	0.0249574	0.356012	0.995996	NA	NA
rs1375567	3	85636711	G	A	111114	1.94e-08	0.0247127	0.365953	1	CADM2	intronic
rs62351219	4	159660106	T	C	111114	1.96e-08	-0.0246516	0.376088	0.995132	NA	NA
rs482507	12	83979286	T	C	111114	1.96e-08	0.0239438	0.459165	0.999251	NA	NA
rs4331733	4	159698086	G	A	111114	1.97e-08	-0.0244849	0.386576	0.997112	FNIP2	intronic
rs13114888	4	159681559	T	C	111114	1.98e-08	-0.024476	0.385401	1	NA	NA
rs71631037	3	49979531	CA	C	111114	1.99e-08	-0.0248023	0.497514	0.921431	RBM6	intronic/non-coding intronic
rs34289000	3	86047055	A	T	111114	1.99e-08	0.0247128	0.387175	0.975211	CADM2	intronic
rs34680567	4	159795731	G	A	111114	1.99e-08	-0.0245115	0.382448	0.999073	FNIP2	intronic
rs9884355	4	159705986	C	G	111114	2e-08	-0.0244878	0.385886	0.996783	FNIP2	intronic
rs6852508	4	159697336	T	A	111114	2.01e-08	-0.0244691	0.386811	0.996962	FNIP2	intronic
rs12491891	3	86086384	T	C	111114	2.02e-08	0.0245429	0.38931	0.986084	CADM2	intronic
rs7626594	3	85533571	A	G	111114	2.03e-08	0.0246443	0.367343	0.998563	CADM2	intronic
rs374984650	3	49971887	G	GA	111114	2.05e-08	-0.025089	0.450854	0.907687	NA	NA
rs200077976	4	159757796	C	CA	111114	2.05e-08	-0.0245632	0.382282	0.993067	FNIP2	intronic
rs9358912	6	26211146	T	G	111114	2.05e-08	0.0268552	0.270324	0.996192	NA	NA
rs10872224	6	98435125	T	G	111114	2.05e-08	-0.0243831	0.397517	0.996439	NA	NA
rs4303861	3	86024573	G	A	111114	2.06e-08	0.0244216	0.394834	0.98912	CADM2	intronic
rs35259978	3	86037951	A	G	111114	2.06e-08	0.0245214	0.387832	0.987799	CADM2	intronic
rs9884798	4	159706307	G	A	111114	2.08e-08	-0.0244737	0.385525	0.995886	FNIP2	intronic
rs11933662	4	159705840	A	G	111114	2.09e-08	-0.0244971	0.384967	0.994209	FNIP2	intronic
rs13103926	4	159745169	T	C	111114	2.09e-08	-0.0244751	0.382607	0.998866	FNIP2	intronic
rs112223419	3	50183683	GA	G	111114	2.1e-08	0.0245024	0.472254	0.943754	AK125500	non-coding intronic
rs453127	12	83976090	T	C	111114	2.1e-08	0.0239061	0.458728	0.998164	NA	NA
rs537069642	3	50119387	CTT	C	111114	2.11e-08	0.0250124	0.425035	0.922232	RBM6	non-coding intronic
rs71587471	4	159654979	CA	C	111114	2.11e-08	-0.0253825	0.366927	0.943672	NA	NA
rs10713526	3	49821145	C	CA	111114	2.12e-08	-0.0244647	0.48117	0.946431	IP6K1	intronic
rs11728711	4	159751153	T	A	111114	2.12e-08	-0.0244597	0.382448	0.99933	FNIP2	intronic
rs35177461	3	86079918	C	A	111114	2.13e-08	0.0244812	0.38884	0.988374	CADM2	intronic
rs4328866	4	159708176	C	G	111114	2.14e-08	-0.0245296	0.384972	0.990155	FNIP2	intronic
rs538432802	3	85975287	AAAAT	A	111114	2.15e-08	-0.0249732	0.449865	0.91202	CADM2	intronic
rs3042362	3	86074198	GTT	G	111114	2.15e-08	0.0244715	0.388794	0.988526	CADM2	intronic
rs35350460	4	159687384	G	A	111114	2.17e-08	-0.0244188	0.385855	0.997453	NA	NA
rs2881547	4	159743186	G	A	111114	2.17e-08	-0.0244627	0.382121	0.998028	FNIP2	intronic
rs36136070	3	86069474	T	C	111114	2.18e-08	0.0244635	0.388781	0.988459	CADM2	intronic
rs13059349	3	86069007	T	G	111114	2.19e-08	0.0244572	0.388797	0.988524	CADM2	intronic
rs12967741	18	35168263	G	A	111114	2.21e-08	0.0248426	0.355929	0.996731	NA	NA
rs324762	12	83986665	G	A	111114	2.23e-08	0.0238536	0.45949	0.998808	NA	NA
rs35723165	4	159704658	C	G	111114	2.24e-08	-0.0244605	0.381426	0.996748	FNIP2	intronic
rs11726096	4	159789000	C	A	111114	2.24e-08	-0.024425	0.382236	0.999019	FNIP2	intronic
rs35121390	6	98399208	G	C	111114	2.25e-08	0.0243137	0.400058	0.994358	NA	NA
rs4368495	3	86013817	G	C	111114	2.26e-08	0.0243733	0.385358	0.996713	CADM2	intronic
rs13061174	3	86086872	A	G	111114	2.26e-08	0.0244405	0.388749	0.988128	CADM2	intronic
rs10511082	3	85615903	C	T	111114	2.27e-08	0.0245714	0.366034	1	CADM2	intronic
rs11723981	4	159699676	A	G	111114	2.27e-08	-0.0243763	0.38654	0.997362	FNIP2	intronic
rs58680626	12	83972803	T	TAAATATAAAATAATTAAAA	111114	2.27e-08	0.0239334	0.458824	0.991128	NA	NA
rs324778	12	84002159	G	A	111114	2.27e-08	0.0238355	0.459277	0.999162	NA	NA
rs144146694	4	159740550	A	AATTAAT	111114	2.28e-08	-0.0244714	0.381288	0.995333	FNIP2	intronic
rs143826465	4	159717558	C	CTTA	111114	2.29e-08	-0.024503	0.379448	0.994535	FNIP2	intronic
rs324759	12	83985704	C	G	111114	2.29e-08	0.0238272	0.459279	0.999355	NA	NA
rs324761	12	83986543	T	C	111114	2.29e-08	0.023843	0.459714	0.997977	NA	NA
rs34136796	3	50337032	A	C	111114	2.3e-08	-0.0244704	0.379385	0.995224	HYAL1/HYAL3/NAT6	3downstream/5upstream
rs62261592	3	86038762	A	G	111114	2.3e-08	0.0244236	0.388337	0.988135	CADM2	intronic
rs9831967	3	50217234	T	C	111114	2.32e-08	0.0239083	0.453091	0.99214	SEMA3F	intronic
rs34615736	4	159787659	T	C	111114	2.32e-08	0.0240009	0.424856	0.997247	FNIP2	intronic
rs4548017	6	98399521	G	A	111114	2.32e-08	-0.0242922	0.400011	0.99482	NA	NA
rs1093476	12	83980731	G	A	111114	2.32e-08	0.023818	0.459271	0.999384	NA	NA
rs406856	12	83978106	G	A	111114	2.33e-08	0.0238128	0.459253	0.999456	NA	NA
rs451631	12	83978529	T	C	111114	2.33e-08	0.0238127	0.459253	0.999456	NA	NA
rs10862698	12	83982381	T	C	111114	2.33e-08	0.0238128	0.459254	0.999454	NA	NA
rs683665	12	83982973	T	C	111114	2.33e-08	0.0238124	0.459253	0.999455	NA	NA
rs441632	12	83974400	G	A	111114	2.34e-08	0.0238115	0.459254	0.999384	NA	NA
rs4688895	3	86034756	G	A	111114	2.35e-08	0.0244141	0.388128	0.987913	CADM2	intronic
rs684498	12	83982848	C	T	111114	2.35e-08	0.0238061	0.459255	0.999445	NA	NA
rs5850728	3	86101117	CA	C	111114	2.36e-08	0.0244184	0.388542	0.987106	CADM2	intronic
rs811041	6	26226032	G	C	111114	2.36e-08	0.0264043	0.280708	0.998529	HIST1H3E/HIST1H3F	3downstream/3utr
rs12486982	3	86037162	C	T	111114	2.37e-08	0.0244119	0.38818	0.987441	CADM2	intronic
rs11942564	4	159705867	G	A	111114	2.37e-08	-0.0243999	0.384913	0.994187	FNIP2	intronic
rs62263319	3	86067619	T	G	111114	2.38e-08	0.0243858	0.389189	0.988362	CADM2	intronic
rs9401333	6	98353935	C	A	111114	2.38e-08	-0.0245325	0.377697	0.99383	NA	NA
rs324758	12	83985370	C	T	111114	2.4e-08	0.0237953	0.459356	0.999181	NA	NA
rs17286116	4	159792630	T	C	111114	2.42e-08	-0.0243827	0.382112	0.997915	FNIP2	intronic
rs62261591	3	86038690	T	G	111114	2.43e-08	0.0243791	0.388251	0.988424	CADM2	intronic
rs139645298	12	83956336	C	CT	111114	2.43e-08	-0.0242059	0.431738	0.979018	NA	NA
rs10779014	12	83982559	G	A	111114	2.43e-08	0.0237834	0.459246	0.999262	NA	NA
rs62262139	3	50022049	A	G	111114	2.44e-08	-0.0240023	0.462963	0.977395	RBM6	intronic/non-coding intronic
rs35012249	3	86038261	T	C	111114	2.44e-08	0.0243766	0.388248	0.988431	CADM2	intronic
rs446011	12	83973287	T	A	111114	2.45e-08	0.0237865	0.45922	0.998786	NA	NA
rs990646	12	84007234	G	A	111114	2.45e-08	0.0237759	0.459243	0.999243	NA	NA
rs7232972	18	35175765	A	G	111114	2.47e-08	0.0247874	0.356227	0.993874	NA	NA
rs2324975	3	86058445	A	T	111114	2.48e-08	0.0243845	0.38855	0.987157	CADM2	intronic
rs4538434	4	159706121	G	C	111114	2.48e-08	-0.0243979	0.381064	0.995879	FNIP2	intronic
rs13143603	4	159796243	G	A	111114	2.48e-08	-0.0244111	0.381427	0.994554	FNIP2	intronic
rs10757417	9	23347853	A	G	111114	2.48e-08	0.0239745	0.44142	0.989207	NA	NA
rs324775	12	84000668	G	C	111114	2.48e-08	0.0237667	0.459651	0.999048	NA	NA
rs324763	12	83987032	C	A	111114	2.49e-08	0.023764	0.459294	0.999486	NA	NA
rs12962050	18	35179808	A	G	111114	2.49e-08	0.024784	0.355901	0.994083	NA	NA
rs79614756	12	83987859	G	A	111114	2.51e-08	0.0237632	0.459455	0.998873	NA	NA
rs9320823	6	98429337	C	T	111114	2.53e-08	-0.0242214	0.397679	0.996519	NA	NA
rs324783	12	83991624	A	T	111114	2.56e-08	0.0237452	0.459225	0.999408	NA	NA
rs63092660	12	83973565	T	TTCTC	111114	2.57e-08	0.0237549	0.459194	0.99799	NA	NA
rs324776	12	84000691	C	T	111114	2.57e-08	0.0237362	0.459301	0.999355	NA	NA
rs2667483	12	83996045	T	C	111114	2.59e-08	0.0237495	0.459503	0.998178	NA	NA
rs112998994	3	85976991	A	T	111114	2.6e-08	0.0242271	0.387662	0.997643	CADM2	intronic
rs68058340	3	86029958	G	A	111114	2.6e-08	0.0243315	0.38827	0.988259	CADM2	intronic
rs13133730	4	159689223	G	A	111114	2.61e-08	-0.0242839	0.38628	0.996267	FNIP2	5upstream
rs421713	12	84005757	T	C	111114	2.61e-08	0.0237292	0.459217	0.999552	NA	NA
rs56339824	3	86036309	C	A	111114	2.62e-08	0.0243451	0.387974	0.986865	CADM2	intronic
rs182722	12	84001619	G	A	111114	2.62e-08	0.023721	0.459304	0.999787	NA	NA
rs2325006	3	86019794	A	G	111114	2.64e-08	0.0243474	0.38525	0.989164	CADM2	intronic
rs13152601	4	159732774	A	G	111114	2.64e-08	-0.024399	0.379288	0.993594	FNIP2	intronic
rs60358299	4	159796692	G	A	111114	2.64e-08	-0.0243415	0.382493	0.995684	FNIP2	intronic
rs35383235	3	50081314	C	CT	111114	2.67e-08	0.025178	0.444408	0.889054	RBM6	intronic/non-coding intronic
rs12491363	3	86020469	G	C	111114	2.67e-08	0.0243328	0.385418	0.989639	CADM2	intronic
rs1065995	9	1781178	C	A	111114	2.67e-08	-0.0237335	0.468912	0.990061	NA	NA
rs377686651	3	50024027	C	CA	111114	2.72e-08	-0.0250186	0.432963	0.904551	RBM6	intronic/non-coding intronic
rs35367187	4	159726284	A	G	111114	2.72e-08	-0.0243171	0.381704	0.996658	FNIP2	intronic
rs1397894	12	84024119	A	G	111114	2.72e-08	0.0237155	0.459722	1	NA	NA
rs57108192	4	159796693	C	T	111114	2.75e-08	-0.0243207	0.382487	0.994705	FNIP2	intronic
rs55960593	4	159690622	T	C	111114	2.76e-08	-0.0243954	0.379859	0.990068	FNIP2	intronic
rs59971723	4	159690640	A	C	111114	2.77e-08	-0.0243968	0.379833	0.989889	FNIP2	intronic
rs324787	12	83996084	C	T	111114	2.77e-08	0.0237299	0.460432	0.99549	NA	NA
rs7505519	18	35172316	A	G	111114	2.77e-08	0.0246854	0.356648	0.994818	NA	NA
rs12492459	3	86022046	C	G	111114	2.78e-08	0.0243015	0.385501	0.989564	CADM2	intronic
rs2347078	4	159753922	G	T	111114	2.78e-08	-0.0242685	0.382181	0.998503	FNIP2	intronic
rs6539763	12	83972005	T	C	111114	2.82e-08	-0.0237046	0.45878	0.996902	NA	NA
rs389844	12	83977425	G	A	111114	2.83e-08	0.0236735	0.459146	0.998992	NA	NA
rs4434197	4	159708160	T	C	111114	2.84e-08	-0.0243262	0.383898	0.990335	FNIP2	intronic
rs34198529	4	159803720	T	C	111114	2.85e-08	-0.0242448	0.381703	0.9995	FNIP2	intronic
rs1557343	18	35159172	T	A	111114	2.85e-08	0.0253977	0.316843	0.995129	NA	NA
rs4131480	4	159737112	G	A	111114	2.86e-08	-0.024253	0.381711	0.998587	FNIP2	intronic
rs78281778	6	26320567	G	GA	111114	2.86e-08	0.024552	0.413786	0.947685	TRNA_Trp	5upstream
rs1397896	12	84020074	C	T	111114	2.86e-08	0.0236703	0.459185	0.998711	NA	NA
rs1497349	12	84023176	T	C	111114	2.86e-08	0.0236966	0.459981	0.99659	NA	NA
rs10862706	12	84044087	C	G	111114	2.87e-08	-0.0238308	0.458999	0.985644	NA	NA
rs62422661	6	98545611	T	G	111114	2.88e-08	0.0241071	0.394181	1	NA	NA
rs1497353	12	84054044	A	G	111114	2.89e-08	-0.0238238	0.458997	0.98567	NA	NA
rs17022886	3	85539308	A	G	111114	2.9e-08	0.0243727	0.368734	0.996923	CADM2	intronic
rs72934503	6	98583488	G	A	111114	2.9e-08	0.0240822	0.453993	0.964703	NA	NA
rs35898640	12	84009459	A	AAT	111114	2.91e-08	0.0236772	0.459043	0.99699	NA	NA
rs1397895	12	84020389	C	T	111114	2.93e-08	0.0236539	0.459269	0.99863	NA	NA
rs35422904	4	159764862	C	T	111114	2.95e-08	-0.0242245	0.381609	0.999112	FNIP2	intronic
rs66633017	4	159765284	C	G	111114	2.95e-08	-0.0242245	0.381609	0.999112	FNIP2	intronic
rs2645976	12	84006453	A	G	111114	2.95e-08	0.0236334	0.459358	0.999777	NA	NA
rs2667481	12	84017270	A	G	111114	2.95e-08	0.0236451	0.459437	0.998901	NA	NA
rs10437910	12	84050992	T	C	111114	2.97e-08	-0.0238053	0.459101	0.98542	NA	NA
rs10779019	12	84051927	C	T	111114	2.97e-08	-0.0238067	0.459071	0.985358	NA	NA
rs68118556	3	50071523	C	CT	111114	2.99e-08	0.0248711	0.445525	0.902837	RBM6	intronic/non-coding intronic
rs1826902	12	84014359	G	A	111114	2.99e-08	0.0236246	0.459292	0.999602	NA	NA
rs10862709	12	84047250	C	T	111114	2.99e-08	-0.0237984	0.45902	0.985712	NA	NA
rs11115944	12	84042759	C	T	111114	3e-08	-0.0237956	0.459026	0.985692	NA	NA
rs67874563	3	85538693	T	G	111114	3.01e-08	0.0243353	0.367823	0.998478	CADM2	intronic
rs34293068	4	159766597	C	T	111114	3.03e-08	-0.0242113	0.381689	0.998384	FNIP2	intronic
rs35734473	12	84004796	AT	A	111114	3.05e-08	0.0236236	0.459591	0.998575	NA	NA
rs71587483	4	159804395	GT	G	111114	3.06e-08	-0.0242103	0.381281	0.998213	FNIP2	intronic
rs324780	12	84003866	A	G	111114	3.06e-08	0.0236129	0.459523	0.999085	NA	NA
rs13083257	3	86042815	C	G	111114	3.08e-08	0.0242086	0.388592	0.987379	CADM2	intronic
rs13106780	4	159733241	G	C	111114	3.08e-08	-0.0241901	0.381504	0.999357	FNIP2	intronic
rs149170475	4	159803349	G	C	111114	3.08e-08	-0.0241844	0.381665	0.999558	FNIP2	intronic
rs4482713	4	159730010	C	A	111114	3.1e-08	-0.0241837	0.3815	0.99957	FNIP2	intronic
rs1397893	12	84024485	T	C	111114	3.1e-08	-0.0236046	0.459351	0.999551	NA	NA
rs56381254	12	123690849	CA	C	111114	3.1e-08	-0.0275001	0.254314	0.960146	MPHOSPH9	intronic/non-coding intronic
rs150831854	4	159732811	TAC	T	111114	3.11e-08	-0.0241942	0.381016	0.998528	FNIP2	intronic
rs13143943	4	159796311	G	C	111114	3.12e-08	-0.024181	0.381484	0.999509	FNIP2	intronic
rs36024718	4	159796564	T	C	111114	3.12e-08	-0.024181	0.381484	0.999509	FNIP2	intronic
rs141343295	3	86093150	T	C	111114	3.13e-08	0.0241911	0.389166	0.987596	CADM2	intronic
rs36029896	4	159687760	G	A	111114	3.13e-08	-0.0242041	0.380756	0.997389	NA	NA
rs2731212	12	84019008	C	T	111114	3.13e-08	0.0235976	0.459395	0.999081	NA	NA
rs111903940	12	83981935	C	G	111114	3.14e-08	0.0235956	0.459786	0.998755	NA	NA
rs2731207	12	84021294	A	C	111114	3.14e-08	0.0236072	0.458918	0.998169	NA	NA
rs35237848	4	159715481	A	T	111114	3.17e-08	-0.0242479	0.379511	0.994769	FNIP2	intronic
rs57180308	12	84028753	A	AT	111114	3.17e-08	-0.0236887	0.461405	0.990482	NA	NA
rs1497348	12	84022876	C	T	111114	3.18e-08	0.0235915	0.459204	0.998938	NA	NA
rs543492421	6	98421855	A	AT	111114	3.2e-08	-0.0241107	0.406197	0.984656	NA	NA
rs1603574	12	84030787	C	T	111114	3.2e-08	-0.0235936	0.459328	0.998383	NA	NA
rs72893199	18	35182708	C	T	111114	3.2e-08	-0.028187	0.224819	0.993277	NA	NA
rs3755831	3	50228767	T	G	111114	3.21e-08	0.0237045	0.454024	0.988344	GNAT1	5upstream
rs4508773	3	86011109	T	C	111114	3.21e-08	0.024118	0.384857	0.996252	CADM2	intronic
rs12176410	6	98532657	T	G	111114	3.22e-08	0.0240393	0.394087	0.998049	NA	NA
rs149603432	9	1780558	C	A	111114	3.23e-08	-0.0235941	0.469024	0.98978	NA	NA
rs56380629	18	35176056	CT	C	111114	3.24e-08	0.0245827	0.356279	0.993339	NA	NA
rs1511582	12	84009783	T	C	111114	3.25e-08	0.0235626	0.459309	0.999648	NA	NA
rs12174762	6	98532774	T	C	111114	3.27e-08	0.0240104	0.394364	0.999086	NA	NA
rs448303	12	83974228	T	G	111114	3.27e-08	0.0235813	0.458975	0.997731	NA	NA
rs1858328	12	84025395	C	T	111114	3.28e-08	-0.0235727	0.459355	0.998638	NA	NA
rs147084463	3	85535458	C	CAATAGA	111114	3.31e-08	0.0242526	0.368029	0.999144	CADM2	intronic
rs62351226	4	159683257	T	C	111114	3.31e-08	-0.0241442	0.380267	0.999232	NA	NA
rs7237475	18	35167222	C	T	111114	3.33e-08	0.024557	0.356584	0.99332	NA	NA
rs324786	12	83993643	A	G	111114	3.36e-08	0.0235458	0.45922	0.999133	NA	NA
rs35563827	4	159741432	G	T	111114	3.37e-08	-0.0241369	0.381307	0.998264	FNIP2	intronic
rs2645978	12	84014959	T	G	111114	3.37e-08	0.0235341	0.459341	0.999561	NA	NA
rs58834564	3	85550862	C	T	111114	3.38e-08	0.0242299	0.367909	0.999644	CADM2	intronic
rs13124267	4	159730343	A	G	111114	3.38e-08	-0.0241196	0.381584	0.999247	FNIP2	intronic
rs324779	12	84002788	A	T	111114	3.38e-08	0.0235482	0.460656	0.997639	NA	NA
rs76112426	6	98532427	G	T	111114	3.4e-08	0.0240034	0.396069	0.996206	NA	NA
rs62250717	3	85521990	G	C	111114	3.41e-08	0.0242247	0.368486	1	CADM2	intronic
rs80147556	6	98532484	G	A	111114	3.41e-08	0.0239807	0.394312	0.998907	NA	NA
rs13120341	4	159678563	C	T	111114	3.45e-08	-0.0241229	0.380333	0.998362	NA	NA
rs11728672	4	159751055	G	A	111114	3.45e-08	-0.0241055	0.3815	0.999248	FNIP2	intronic
rs2667480	12	84018850	A	G	111114	3.49e-08	0.0235184	0.460684	0.998168	NA	NA
rs55731231	18	35183274	G	C	111114	3.52e-08	-0.0281134	0.224694	0.9928	NA	NA
rs324785	12	83993037	C	A	111114	3.54e-08	0.0235155	0.459226	0.998329	NA	NA
rs13115760	4	159799942	T	C	111114	3.55e-08	-0.0241019	0.381062	0.998292	FNIP2	intronic
rs2645975	12	83996127	A	C	111114	3.55e-08	0.0235321	0.460306	0.996539	NA	NA
rs324772	12	83998909	A	G	111114	3.55e-08	0.0235082	0.459846	0.998426	NA	NA
rs7243439	18	35156196	G	A	111114	3.58e-08	-0.0280323	0.224936	0.997464	NA	NA
rs80292109	6	26237068	G	A	111114	3.59e-08	0.0264876	0.276073	0.975812	HIST1H1D	5upstream
rs7517629	1	91196099	G	A	111114	3.6e-08	0.0237236	0.455718	0.978205	NA	NA
rs12632140	3	85546745	T	C	111114	3.6e-08	0.0241985	0.367966	0.998273	CADM2	intronic
rs551592425	18	35181310	CTT	C	111114	3.64e-08	-0.0294216	0.209877	0.950387	NA	NA
rs901630	6	98539519	T	C	111114	3.66e-08	0.0239238	0.394192	0.999205	NA	NA
rs36023021	4	159784962	T	TC	111114	3.67e-08	-0.024076	0.381102	0.99809	FNIP2	intronic
rs35715091	3	86066986	C	CT	111114	3.68e-08	0.0241582	0.390445	0.978721	CADM2	intronic
rs7637879	3	85533359	C	T	111114	3.7e-08	0.0241541	0.368501	0.999708	CADM2	intronic
rs4401671	6	98519911	G	T	111114	3.7e-08	0.0239126	0.39439	0.999205	NA	NA
rs9955296	18	35156537	A	C	111114	3.7e-08	0.0278854	0.227593	0.996955	NA	NA
rs9961847	18	35181225	A	G	111114	3.72e-08	0.0247323	0.340625	0.992726	NA	NA
rs67174538	3	85532862	C	T	111114	3.73e-08	0.0241609	0.368751	0.998508	CADM2	intronic
rs34754035	3	86077228	C	T	111114	3.73e-08	0.024041	0.392331	0.98608	CADM2	intronic
rs12636904	3	85546130	C	A	111114	3.75e-08	0.0241423	0.368463	0.999617	CADM2	intronic
rs62250724	3	85545232	T	C	111114	3.77e-08	0.0241388	0.368425	0.99975	CADM2	intronic
rs7701440	5	60620980	C	T	111114	3.78e-08	-0.0233502	0.493589	0.995772	NA	NA
rs324773	12	83999161	T	A	111114	3.83e-08	0.0234729	0.460411	0.996433	NA	NA
rs12176311	6	98529166	T	C	111114	3.84e-08	0.0238829	0.394314	0.999417	NA	NA
rs901629	6	98539379	T	C	111114	3.89e-08	0.0239567	0.392996	0.994016	NA	NA
rs35062457	6	98522698	C	T	111114	3.93e-08	0.0238759	0.394489	0.998404	NA	NA
rs62261593	3	86039220	A	G	111114	4.02e-08	0.0240971	0.386151	0.98237	CADM2	intronic
rs9358913	6	26239404	G	A	111114	4.07e-08	0.0265768	0.258266	1	HIST1H4F	5upstream
rs9398676	6	98526943	T	C	111114	4.07e-08	0.0238417	0.394453	0.998982	NA	NA
rs13216075	6	98522436	G	C	111114	4.09e-08	0.023835	0.394354	0.99933	NA	NA
rs12959642	18	35154480	G	A	111114	4.09e-08	0.0277989	0.227487	0.997195	NA	NA
rs111489196	4	159677861	CTATCAATA	C	111114	4.1e-08	-0.0242165	0.371968	0.988764	NA	NA
rs4839939	6	98507832	C	A	111114	4.11e-08	0.023834	0.394892	0.998688	NA	NA
rs13170135	5	60660942	G	A	111114	4.13e-08	-0.023244	0.492868	0.999253	ZSWIM6	intronic
rs9388090	6	98527087	T	C	111114	4.15e-08	0.0238291	0.39452	0.998758	NA	NA
rs35613171	4	159809982	T	C	111114	4.19e-08	-0.023928	0.38278	0.999678	FNIP2	intronic
rs4576255	6	98509656	G	T	111114	4.22e-08	0.0238137	0.394592	0.998913	NA	NA
rs367565471	3	49995268	CT	C	111114	4.23e-08	-0.0243035	0.497302	0.915123	RBM6	intronic/non-coding intronic
rs6507215	18	35195629	T	C	111114	4.24e-08	-0.0245956	0.342534	0.992194	NA	NA
rs6890684	5	60615886	G	A	111114	4.27e-08	-0.0237572	0.477109	0.956655	NA	NA
rs60547563	4	159758916	A	G	111114	4.3e-08	-0.0239409	0.381211	0.999087	FNIP2	intronic
rs4557790	9	23349982	A	C	111114	4.3e-08	0.023519	0.440866	0.992706	NA	NA
rs9388083	6	98525726	T	C	111114	4.32e-08	0.0238047	0.395201	0.997542	NA	NA
rs901628	6	98539377	G	C	111114	4.32e-08	0.0238615	0.393286	0.994995	NA	NA
rs6507216	18	35195719	T	G	111114	4.32e-08	-0.0245317	0.345935	0.991718	NA	NA
rs7243428	18	35156177	G	A	111114	4.33e-08	-0.0278233	0.224945	1	NA	NA
rs13215227	6	98506764	C	T	111114	4.38e-08	0.023787	0.394471	0.99889	NA	NA
rs3001723	1	44037685	A	G	111114	4.42e-08	-0.0252581	0.302361	1	PTPRF	intronic
rs62081465	18	35154196	C	T	111114	4.43e-08	-0.0278325	0.224946	0.997933	NA	NA
rs138593472	4	159703674	T	TG	111114	4.44e-08	-0.0250929	0.356179	0.93252	FNIP2	intronic
rs17570353	18	35154734	A	G	111114	4.46e-08	-0.0278257	0.224944	0.997943	NA	NA
rs72615725	3	85599378	T	G	111114	4.47e-08	0.0246785	0.354164	0.962424	CADM2	intronic
rs9953231	18	35150526	A	G	111114	4.48e-08	-0.0277726	0.227486	0.993147	NA	NA
rs10517696	4	159752665	G	A	111114	4.49e-08	-0.0239062	0.381272	0.999159	FNIP2	intronic
rs35322790	4	159788605	G	A	111114	4.51e-08	-0.0239425	0.384263	0.992956	FNIP2	intronic
rs62396185	6	26180634	C	G	111114	4.52e-08	0.0266964	0.257545	0.989898	NA	NA
rs4426693	3	85599384	G	A	111114	4.58e-08	0.0246712	0.353983	0.961788	CADM2	intronic
rs11289726	5	60704921	T	TC	111114	4.6e-08	-0.0232103	0.49178	0.995688	ZSWIM6	intronic
rs9401501	6	98500712	C	T	111114	4.6e-08	0.0238287	0.394258	0.992625	NA	NA
rs55731746	6	98514302	A	G	111114	4.64e-08	0.0237356	0.394369	0.999505	NA	NA
rs9375195	6	98562720	A	G	111114	4.65e-08	0.023271	0.476545	0.996124	NA	NA
rs7233417	18	35200180	A	G	111114	4.67e-08	-0.0241804	0.359837	0.99909	NA	NA
rs6536374	4	159831397	C	T	111114	4.7e-08	0.0238463	0.382372	0.999408	C4orf45	intronic/non-coding intronic
rs4839938	6	98507430	T	C	111114	4.74e-08	0.023719	0.39437	0.999546	NA	NA
rs4688745	3	50240338	C	T	111114	4.78e-08	-0.0233815	0.442932	0.993436	NA	NA
rs28792186	6	98508087	C	T	111114	4.78e-08	0.0237124	0.394373	0.99954	NA	NA
rs34699382	3	50006403	CT	C	111114	4.8e-08	-0.0236849	0.473868	0.958102	RBM6	intronic/non-coding intronic
rs60198058	3	49869925	A	G	111114	4.84e-08	-0.0265642	0.394778	0.797386	TRAIP	intronic
rs7624108	3	85527273	T	G	111114	4.87e-08	0.0239634	0.368552	0.997673	CADM2	intronic
rs9998332	4	159835412	T	C	111114	4.92e-08	0.0237957	0.384074	0.999797	C4orf45	intronic/non-coding intronic
rs4691524	4	159846829	C	A	111114	4.92e-08	0.0238301	0.384384	0.996895	C4orf45	intronic/non-coding intronic
rs4690916	4	159840477	T	C	111114	4.96e-08	0.023817	0.384746	0.997053	C4orf45	intronic/non-coding intronic
rs1821198	4	159841864	T	G	111114	4.96e-08	0.023817	0.384744	0.99706	C4orf45	intronic/non-coding intronic
rs4458695	6	98528404	A	G	111114	4.96e-08	0.023704	0.39416	0.99803	NA	NA

## Sheet: Verbal-numerical Reasoning
Table S2B Genome-wide significant SNP-based association results for Verbal-numerical Reasoning (P < 5 x 10-8). The results are ordered by significance of the association. The independent SNP signals, as determined by the LD Clumping analysis, are highlighted in red.
SNP number	Chromosome	Position	Allele 1	Allele 2	N	P-value	β	MAF	INFO	Gene	Function
rs2142694	22	42542870	A	G	36035	7.45e-12	-0.05119	0.46399	0.98443	NA	NA
rs2743462	22	42543288	G	A	36035	7.68e-12	-0.051141	0.463137	0.98498	NA	NA
rs5758605	22	42541349	A	G	36035	8.72e-12	-0.051045	0.462854	0.98361	CYP2D7P1	5upstream
rs769261	22	42539623	A	C	36035	1.78e-11	-0.0503492	0.464495	0.980166	CYP2D7P1	5upstream/intronic/non-coding intronic
rs36093924	22	42538399	T	C	36035	1.84e-11	-0.0504681	0.461074	0.976465	CYP2D7P1	5upstream/intronic/non-coding intronic
rs769260	22	42539720	G	C	36035	2.24e-11	-0.0501022	0.464823	0.98053	CYP2D7P1	5upstream/intronic/non-coding intronic
rs141606817	22	42531064	A	AAAC	36035	2.33e-11	-0.0493328	0.456522	0.975232	NDUFA6-AS1	non-coding intronic
rs2743461	22	42540551	G	A	36035	2.69e-11	-0.0497509	0.469518	0.984798	CYP2D7P1	5upstream/5utr/non-coding
rs5758577	22	42489434	C	G	36035	3.01e-11	0.0495815	0.462717	0.99915	NDUFA6-AS1	non-coding intronic
rs5751220	22	42516205	C	A	36035	3.01e-11	0.049514	0.462896	0.997344	NDUFA6-AS1	non-coding intronic
rs5758578	22	42490292	C	A	36035	3.14e-11	0.0495294	0.463086	0.998916	NDUFA6-AS1	non-coding intronic
rs2413668	22	42505841	A	G	36035	3.16e-11	0.0495639	0.462927	0.996565	NDUFA6-AS1	non-coding intronic
rs6002608	22	42496629	C	T	36035	3.43e-11	0.0494604	0.46239	0.998491	NDUFA6-AS1	non-coding intronic
rs6002626	22	42517989	G	C	36035	3.5e-11	0.0493435	0.462882	0.997532	NDUFA6-AS1	non-coding intronic
rs4147642	22	42487613	CA	C	36035	3.66e-11	0.0494165	0.464365	0.995807	NDUFA6/NDUFA6-AS1	5upstream/non-coding intronic
rs6002607	22	42496506	T	C	36035	3.68e-11	0.0493825	0.46237	0.998608	NDUFA6-AS1	non-coding intronic
rs1800754	22	42537597	G	A	36035	3.7e-11	-0.0495102	0.464841	0.982546	CYP2D7P1	5utr/coding/non-coding/non-coding intronic
rs6002620	22	42509666	G	A	36035	3.75e-11	0.0493884	0.461675	0.99632	NDUFA6-AS1	non-coding intronic
rs28579115	22	42530826	T	G	36035	3.83e-11	-0.0486826	0.451898	0.974297	NDUFA6-AS1	non-coding intronic
rs28371699	22	42526484	C	A	36035	3.9e-11	-0.0481273	0.454428	0.994287	CYP2D6/NDUFA6-AS1	5upstream/intronic/non-coding intronic
rs2284087	22	42485671	C	T	36035	3.95e-11	0.049272	0.46345	0.999219	NDUFA6/NDUFA6-AS1	intronic/5upstream
rs7245	22	42481849	A	G	36035	3.95e-11	0.0493559	0.461476	0.996968	NDUFA6/SMDT1	3utr/3downstream
rs5758587	22	42517636	G	C	36035	3.99e-11	0.0491911	0.463806	0.997108	NDUFA6-AS1	non-coding intronic
rs2413670	22	42511822	C	G	36035	4.3e-11	0.0494206	0.461734	0.989883	NDUFA6-AS1	non-coding intronic
rs5758574	22	42481400	C	G	36035	4.45e-11	0.0491643	0.463186	0.99856	NDUFA6/SMDT1	3downstream
rs2267448	22	42538618	G	A	36035	4.52e-11	-0.0495124	0.461842	0.973642	CYP2D7P1	5upstream/5utr/coding/non-coding
rs2413671	22	42511825	A	G	36035	4.56e-11	0.0493663	0.461595	0.989386	NDUFA6-AS1	non-coding intronic
rs5751216	22	42508937	T	G	36035	4.57e-11	0.0491515	0.463272	0.996707	NDUFA6-AS1	non-coding intronic
rs28371702	22	42525952	A	C	36035	4.76e-11	-0.0478494	0.453957	0.994303	CYP2D6/NDUFA6-AS1	5upstream/intronic/non-coding intronic
rs5758589	22	42518382	G	A	36035	4.88e-11	0.0489469	0.463896	0.997785	NDUFA6-AS1	non-coding intronic
rs133376	22	42466905	T	C	36035	5.2e-11	-0.0491063	0.460875	0.996203	NAGA	5upstream
rs133373	22	42465788	A	G	36035	5.51e-11	-0.0489761	0.462195	0.99827	NAGA	intronic
rs28542726	22	42529407	T	G	36035	6.5e-11	-0.0480903	0.454709	0.980115	NDUFA6-AS1	non-coding intronic
rs2743459	22	42538704	T	G	36035	6.87e-11	-0.0491583	0.458094	0.969573	CYP2D7P1	5upstream/intronic/non-coding intronic
rs133383	22	42473603	T	C	36035	7.42e-11	-0.0487823	0.46194	1	FAM109B/SMDT1	coding/5upstream
rs3021083	22	42538103	C	T	36035	8.14e-11	-0.0490767	0.456834	0.966657	CYP2D7P1	5upstream/intronic/non-coding intronic
rs1058164	22	42525132	C	G	36035	8.3e-11	-0.0473445	0.455722	0.990551	CYP2D6/NDUFA6-AS1	coding/intronic/non-coding intronic
rs34385013	22	42521929	A	G	36035	9.47e-11	-0.0471454	0.457766	0.994967	CYP2D6/NDUFA6-AS1	3downstream/non-coding intronic
rs133322	22	42405659	G	A	36035	9.58e-11	-0.0483294	0.478786	0.993717	WBP2NL	intronic/non-coding intronic
rs34439031	22	42530096	AT	A	36035	1.03e-10	-0.047424	0.454119	0.97914	NDUFA6-AS1	non-coding intronic
rs133339	22	42416987	G	A	36035	1.03e-10	-0.0481251	0.479822	0.998603	WBP2NL	intronic/non-coding intronic
rs2854740	22	42538897	G	A	36035	1.21e-10	-0.0485905	0.45869	0.968045	CYP2D7P1	5upstream/intronic/non-coding intronic
rs2899355	22	42579520	C	T	36035	1.21e-10	-0.0485505	0.432701	0.98392	TCF20	intronic
rs28670611	22	42531210	T	C	36035	1.25e-10	-0.0473198	0.453026	0.976567	NDUFA6-AS1	non-coding intronic
rs28680494	22	42528851	C	A	36035	1.32e-10	-0.0468673	0.454455	0.99003	CYP2D6/NDUFA6-AS1	5upstream/non-coding intronic
rs28439297	22	42528858	T	C	36035	1.32e-10	-0.0468681	0.454455	0.989983	CYP2D6/NDUFA6-AS1	5upstream/non-coding intronic
rs28735595	22	42528028	T	C	36035	1.33e-10	-0.0470125	0.450978	0.983811	CYP2D6/NDUFA6-AS1	5upstream/non-coding intronic
rs1135840	22	42522613	C	G	36035	1.45e-10	-0.0464102	0.452962	1	CYP2D6/NDUFA6-AS1	coding/3downstream/non-coding intronic
rs35028622	22	42522074	A	C	36035	1.48e-10	-0.04666	0.453013	0.995708	CYP2D6/NDUFA6-AS1	3downstream/non-coding intronic
rs11302032	22	42453555	C	CT	36035	1.48e-10	-0.0479294	0.476885	0.99084	NAGA/WBP2NL	3downstream/non-coding intronic
rs133335	22	42416056	G	A	36035	1.51e-10	-0.0476621	0.480172	1	WBP2NL	5utr/coding/non-coding
rs2013960	22	42457912	A	T	36035	1.6e-10	-0.047651	0.476463	0.998249	NAGA	intronic
rs5845517	22	42453830	C	CATATAT	36035	1.67e-10	-0.0475843	0.475849	0.998887	NAGA/WBP2NL	3downstream/non-coding intronic
rs133348	22	42427949	T	C	36035	1.69e-10	-0.0475989	0.475767	0.99702	WBP2NL	non-coding intronic
rs133358	22	42442539	T	A	36035	1.88e-10	-0.0474671	0.475924	0.998362	WBP2NL	non-coding intronic
rs4822084	22	42435868	T	C	36035	1.9e-10	-0.0474296	0.476464	0.998907	WBP2NL	non-coding intronic
rs2743449	22	42534148	T	C	36035	1.92e-10	-0.0476483	0.465193	0.97983	CYP2D7P1/NDUFA6-AS1	3downstream
rs1063392	22	42454950	G	A	36035	1.92e-10	-0.0474358	0.476272	0.998681	NAGA/WBP2NL	3utr/3downstream
rs133313	22	42401749	T	G	36035	1.97e-10	-0.0473673	0.47949	0.999243	WBP2NL	intronic/non-coding intronic
rs133347	22	42423645	T	A	36035	1.98e-10	-0.0473787	0.476541	0.999093	WBP2NL	3utr/non-coding intronic
rs133349	22	42428727	T	A	36035	2.01e-10	-0.0473619	0.476577	0.999046	WBP2NL	3downstream/non-coding intronic
rs133318	22	42402480	A	G	36035	2.06e-10	-0.047315	0.479247	0.999604	WBP2NL	intronic/non-coding intronic
rs133357	22	42442235	T	C	36035	2.06e-10	-0.0473756	0.476008	0.997721	WBP2NL	non-coding intronic
rs133323	22	42405922	C	T	36035	2.11e-10	-0.0472953	0.479116	0.999305	WBP2NL	intronic/non-coding intronic
rs133340	22	42417687	A	T	36035	2.12e-10	-0.047286	0.479173	0.999608	WBP2NL	intronic/non-coding intronic
rs71751842	22	42398849	C	CTACTT	36035	2.21e-10	-0.0472389	0.479421	0.99925	WBP2NL	intronic/non-coding intronic
rs129855	22	42399325	A	G	36035	2.24e-10	-0.0472179	0.479177	0.99959	WBP2NL	intronic/non-coding intronic
rs133336	22	42416303	T	C	36035	2.24e-10	-0.0472215	0.479222	0.999533	WBP2NL	intronic/non-coding intronic
rs129857	22	42399686	C	T	36035	2.25e-10	-0.0472169	0.479177	0.999589	WBP2NL	intronic/non-coding intronic
rs6002571	22	42400416	G	A	36035	2.25e-10	0.0472073	0.47925	0.999877	WBP2NL	intronic/non-coding intronic
rs133346	22	42420855	T	G	36035	2.25e-10	-0.0472273	0.476679	0.999301	WBP2NL	intronic/non-coding intronic
rs133307	22	42396568	A	C	36035	2.26e-10	-0.0472021	0.479238	0.99992	WBP2NL	intronic/non-coding intronic
rs5758537	22	42397042	T	G	36035	2.26e-10	-0.0472021	0.479238	0.99992	WBP2NL	intronic/non-coding intronic
rs133314	22	42401841	A	G	36035	2.3e-10	-0.0471864	0.479337	0.99961	WBP2NL	intronic/non-coding intronic
rs133328	22	42408079	C	T	36035	2.31e-10	-0.0471989	0.478901	0.998882	WBP2NL	intronic/non-coding intronic
rs133321	22	42405322	G	A	36035	2.33e-10	-0.0471709	0.479335	0.999674	WBP2NL	intronic/non-coding intronic
rs5758553	22	42431429	A	G	36035	2.33e-10	-0.0472008	0.476735	0.998933	WBP2NL	non-coding intronic
rs129856	22	42399396	G	C	36035	2.34e-10	-0.047173	0.479101	0.999553	WBP2NL	intronic/non-coding intronic
rs133327	22	42407689	C	T	36035	2.34e-10	-0.0471631	0.479272	0.999847	WBP2NL	intronic/non-coding intronic
rs133300	22	42389839	G	A	36035	2.43e-10	-0.0471926	0.479174	0.996481	SEPT3	intronic
rs133326	22	42406885	A	G	36035	2.47e-10	-0.0471277	0.478827	0.998576	WBP2NL	intronic/non-coding intronic
rs133320	22	42403853	C	CT	36035	2.49e-10	-0.0471007	0.479161	0.999542	WBP2NL	intronic/non-coding intronic
rs133324	22	42406371	A	C	36035	2.53e-10	-0.0471114	0.479455	0.998195	WBP2NL	intronic/non-coding intronic
rs133305	22	42395960	T	C	36035	2.59e-10	-0.0470421	0.479255	0.999868	SEPT3/WBP2NL	3downstream/intronic/non-coding intronic
rs133330	22	42409456	A	G	36035	2.64e-10	-0.0470369	0.479189	0.999585	WBP2NL	intronic/non-coding intronic
rs133303	22	42395242	G	C	36035	2.67e-10	-0.0470326	0.479472	0.998671	SEPT3/WBP2NL	3downstream/intronic/non-coding intronic
rs133306	22	42396150	A	G	36035	2.68e-10	-0.0469955	0.479201	1	SEPT3/WBP2NL	3downstream/intronic/non-coding intronic
rs133325	22	42406820	A	G	36035	2.86e-10	-0.0470284	0.480325	0.995842	WBP2NL	intronic/non-coding intronic
rs2743465	22	42547739	A	G	36035	3.05e-10	-0.0471788	0.454952	0.984222	NA	NA
rs6519301	22	42385967	G	A	36035	3.08e-10	-0.0469475	0.479899	0.995873	SEPT3	intronic
rs133292	22	42382748	A	G	36035	3.23e-10	-0.0469412	0.47983	0.993749	SEPT3	intronic
rs739292	22	42368857	A	G	36035	3.37e-10	-0.0470467	0.488161	0.988833	NA	NA
rs133301	22	42390093	T	C	36035	3.67e-10	-0.0467312	0.479636	0.995793	SEPT3	intronic
rs133294	22	42382805	T	C	36035	3.91e-10	-0.0468996	0.478081	0.986548	SEPT3	intronic
rs5758619	22	42557710	C	T	36035	3.98e-10	-0.0468537	0.460793	0.986461	TCF20	intronic
rs742089	22	42570458	A	G	36035	4.11e-10	-0.0475105	0.408696	0.976228	TCF20	intronic
rs5751195	22	42380001	C	A	36035	4.16e-10	-0.0466704	0.480238	0.992646	SEPT3	intronic
rs2413684	22	42574830	T	C	36035	4.24e-10	-0.0470158	0.437279	0.984723	TCF20	intronic
rs133293	22	42382797	A	G	36035	4.68e-10	-0.0466866	0.478259	0.986768	SEPT3	intronic
rs5758527	22	42375761	G	T	36035	4.73e-10	-0.0465124	0.480378	0.99276	SEPT3	intronic
rs6519298	22	42364997	T	C	36035	4.84e-10	-0.0465954	0.489177	0.990277	NA	NA
rs553098570	22	42579309	T	TTA	36035	5.33e-10	-0.0468141	0.442477	0.979913	TCF20	intronic
rs587707332	22	42534864	C	CTG	36035	6.43e-10	-0.0462044	0.47141	0.980473	CYP2D7P1	3downstream
rs2743451	22	42534682	C	T	36035	6.51e-10	-0.0461479	0.471447	0.982302	CYP2D7P1/NDUFA6-AS1	3downstream
rs5758623	22	42566314	C	G	36035	7.09e-10	-0.0460945	0.459319	0.989375	TCF20	intronic
rs28371701	22	42526049	G	C	36035	9.88e-10	-0.0443127	0.477713	0.99477	CYP2D6/NDUFA6-AS1	5upstream/intronic/non-coding intronic
rs200042009	22	42433132	T	TTGTG	36035	1.09e-09	-0.0468947	0.435928	0.943253	WBP2NL	non-coding intronic
rs5758645	22	42598951	G	T	36035	1.14e-09	-0.045672	0.441535	0.990091	TCF20	intronic
rs5751241	22	42600589	A	G	36035	1.78e-09	-0.0452198	0.43987	0.986931	TCF20	intronic
rs2899350	22	42363408	G	A	36035	1.86e-09	-0.0459481	0.406845	0.988218	NA	NA
rs556118379	22	42396776	CA	C	36035	4.73e-09	-0.0468811	0.438682	0.879277	WBP2NL	intronic/non-coding intronic
rs10854749	22	42447341	T	G	36035	5.9e-09	-0.0443139	0.405187	0.994603	WBP2NL	non-coding intronic
rs5758677	22	42643039	C	A	36035	6.25e-09	-0.0433851	0.456761	0.960469	NA	NA
rs5751191	22	42370991	C	T	36035	6.4e-09	-0.0434354	0.491354	0.984056	SEPT3	5upstream
rs5751255	22	42648408	T	C	36035	6.41e-09	-0.0434619	0.45756	0.95855	NA	NA
rs71184860	22	42446664	CA	C	36035	6.89e-09	-0.0443591	0.40564	0.984637	WBP2NL	non-coding intronic
rs34277770	22	42443908	G	A	36035	7.13e-09	-0.0440711	0.405351	0.994476	WBP2NL	non-coding intronic
rs133351	22	42431246	T	G	36035	7.39e-09	-0.0439793	0.405989	0.996382	WBP2NL	non-coding intronic
rs5758653	22	42613485	T	G	36035	7.7e-09	-0.0431585	0.453125	0.975629	TCF20	5upstream
rs77713470	22	42444759	A	C	36035	7.84e-09	-0.0456195	0.416067	0.902546	WBP2NL	non-coding intronic
rs57453765	22	42444779	GA	G	36035	7.84e-09	-0.0456195	0.416067	0.902546	WBP2NL	non-coding intronic
rs112466745	22	42515770	C	CAAAAAAAAAAAAAAAA	36035	8.01e-09	0.0467105	0.403387	0.867135	NDUFA6-AS1	non-coding intronic
rs134902	22	42683997	A	G	36035	8.11e-09	-0.0431286	0.456161	0.996513	NA	NA
rs134869	22	42652074	A	G	36035	8.17e-09	-0.0430938	0.455493	0.96174	NA	NA
rs5758659	22	42622003	T	C	36035	8.18e-09	-0.0430785	0.452408	0.966682	NA	NA
rs134892	22	42675960	T	TG	36035	8.42e-09	-0.0430592	0.455884	0.997384	NA	NA
rs134900	22	42683343	C	G	36035	8.45e-09	-0.043083	0.458252	0.994907	NA	NA
rs133317	22	42402386	A	G	36035	8.54e-09	-0.0438496	0.408163	0.992552	WBP2NL	intronic/non-coding intronic
rs134882	22	42670965	C	T	36035	1.11e-08	-0.042615	0.461662	1	LOC388906	3downstream
rs134873	22	42657566	G	T	36035	1.16e-08	-0.0427046	0.456469	0.959523	NA	NA
rs139678799	22	42650323	T	TTTTC	36035	1.18e-08	-0.0426304	0.455497	0.961824	NA	NA
rs5758660	22	42623718	A	C	36035	1.22e-08	-0.0425665	0.453836	0.962457	NA	NA
rs739294	22	42381726	C	T	36035	1.24e-08	-0.0433494	0.409616	0.993989	SEPT3	intronic
rs80506	22	42689140	A	T	36035	1.26e-08	-0.0434861	0.456899	0.955677	NA	NA
14:66113725_C_A	14	66113725	A	C	36035	1.5e-08	1.02649	0.00101051	0.418954	FUT8	intronic/non-coding intronic
rs71684042	22	42544515	A	AAC	36035	1.7e-08	-0.0444118	0.43618	0.893055	NA	NA
rs5751250	22	42639645	G	T	36035	1.74e-08	-0.0420769	0.460713	0.958378	NA	NA
rs134879	22	42664201	C	A	36035	1.75e-08	-0.0423034	0.461175	0.986526	LOC388906	5upstream
rs5758670	22	42636687	C	T	36035	1.91e-08	-0.0419258	0.461188	0.959239	NA	NA
rs134877	22	42662371	T	C	36035	2.2e-08	-0.041892	0.456235	0.992265	NA	NA
rs133354	22	42439735	A	AT	36035	2.87e-08	-0.0423063	0.448339	0.962278	WBP2NL	non-coding intronic
rs12170228	22	42247695	T	C	36035	3.21e-08	-0.0416996	0.442404	0.991205	bK250D10.C22.8/SREBF2	intronic
rs9611674	22	42226950	T	C	36035	3.38e-08	-0.0415633	0.437334	0.996119	bK250D10.C22.8	intronic
rs2860372	22	42537023	C	T	36035	3.66e-08	0.0435535	0.444096	0.886936	CYP2D7P1	3downstream/intronic/non-coding intronic
rs4269017	22	42239938	C	T	36035	3.7e-08	-0.04142	0.436833	0.997485	bK250D10.C22.8/SREBF2	intronic
rs134906	22	42689370	T	C	36035	3.79e-08	-0.0419681	0.460734	0.958091	NA	NA
rs9771228	7	32322496	C	T	36035	4.18e-08	-0.0427273	0.357414	0.997868	PDE1C	intronic
rs7288536	22	42243618	C	T	36035	4.55e-08	-0.0412138	0.437435	0.99411	bK250D10.C22.8/SREBF2	intronic
rs13057991	22	42229562	T	C	36035	4.66e-08	-0.0411714	0.436763	0.994893	bK250D10.C22.8/SREBF2	intronic

## Sheet: Reaction Time
Table S2C Genome-wide significant SNP-based association results for Reaction Time (P < 5 x 10-8). The results are ordered by significance of the association. The independent SNP signals, as determined by the LD Clumping analysis, are highlighted in red.
SNP number	Chromosome	Position	Allele 1	Allele 2	N	P-value	β	MAF	INFO	Gene	Function
rs7296313	12	111878526	C	T	111483	1.11e-08	-0.0296961	0.209939	0.997909	SH2B3	intronic
rs11345860	12	111917659	T	TA	111483	1.37e-08	-0.0290588	0.276264	0.854372	ATXN2	intronic/non-coding intronic
rs2238154	12	111882485	A	C	111483	1.61e-08	-0.0294523	0.208568	0.996332	SH2B3	intronic
rs1029388	12	111926901	C	T	111483	1.64e-08	-0.0293132	0.210409	1	ATXN2	intronic/non-coding intronic
rs10849948	12	111875410	G	A	111483	1.7e-08	-0.029372	0.208997	0.996978	SH2B3	intronic
rs1557685	12	111901204	A	C	111483	1.8e-08	-0.0292431	0.209853	0.999597	ATXN2	intronic/non-coding intronic
rs10849951	12	111910912	A	G	111483	1.83e-08	-0.0292246	0.209837	0.999794	ATXN2	intronic/non-coding intronic
rs60746537	12	111919310	CA	C	111483	1.84e-08	-0.029221	0.209843	0.999774	ATXN2	intronic/non-coding intronic
rs7976462	12	111920168	T	G	111483	1.84e-08	-0.029221	0.209843	0.999774	ATXN2	intronic/non-coding intronic
rs201793760	12	111920994	C	CACAT	111483	1.84e-08	-0.0292215	0.209864	0.999642	ATXN2	intronic/non-coding intronic
rs4766462	12	111871141	T	A	111483	1.92e-08	-0.0292709	0.208977	0.996454	SH2B3	5upstream/intronic
rs10849947	12	111864684	C	T	111483	1.97e-08	-0.0292576	0.208933	0.996448	SH2B3	intronic
rs35151312	12	111911568	G	GA	111483	1.99e-08	-0.029639	0.211969	0.959001	ATXN2	intronic/non-coding intronic
rs587914	12	111943004	C	T	111483	1.99e-08	-0.0291552	0.209802	0.999452	ATXN2	intronic/non-coding intronic
rs2301622	12	111895203	G	C	111483	2e-08	-0.0291646	0.209734	0.998871	ATXN2	intronic/non-coding intronic
rs10849949	12	111893537	G	A	111483	2.04e-08	-0.0291383	0.209815	0.999063	ATXN2	3utr/intronic/non-coding intronic
rs614591	12	111946435	G	A	111483	2.05e-08	-0.0291492	0.209801	0.998146	ATXN2	intronic/non-coding intronic
rs10708872	12	111894231	C	CA	111483	2.24e-08	-0.0290936	0.209537	0.997312	ATXN2	intronic/non-coding intronic
rs3742003	12	111844218	A	G	111483	2.55e-08	-0.0291651	0.209468	0.985017	SH2B3	intronic
rs7309325	12	111849515	T	G	111483	2.58e-08	-0.029111	0.210145	0.985739	SH2B3	intronic
rs10931898	2	201171191	G	C	111483	2.65e-08	0.0241142	0.392216	0.997453	SPATS2L	5upstream/5utr/intronic
rs7965040	12	111920295	C	A	111483	2.8e-08	-0.0289904	0.207768	0.997524	ATXN2	intronic/non-coding intronic
rs3803170	12	111847740	G	A	111483	2.87e-08	-0.0289831	0.210909	0.985173	SH2B3	intronic
rs56326533	2	201168758	C	T	111483	2.92e-08	0.0240138	0.393163	0.998962	SPATS2L	5upstream
rs3820888	2	201180023	C	T	111483	3.18e-08	0.023947	0.393422	0.999162	SPATS2L	intronic
rs11323611	12	111854285	G	GT	111483	3.28e-08	-0.0296108	0.203782	0.960501	SH2B3	5upstream/intronic
rs6490162	12	111941120	C	T	111483	3.33e-08	-0.0288421	0.207679	0.997146	ATXN2	intronic/non-coding intronic
rs4673904	2	201163454	T	A	111483	3.47e-08	0.0238808	0.393027	0.999172	NA	NA
rs739496	12	111887659	G	A	111483	3.48e-08	-0.0287141	0.209024	0.998012	SH2B3	3utr
rs527245811	12	111921214	CAAA	C	111483	3.91e-08	-0.0308771	0.185925	0.939468	ATXN2	intronic/non-coding intronic
rs28362508	12	111884415	C	T	111483	4.04e-08	-0.0287208	0.206899	0.996321	SH2B3	intronic
rs7138498	12	111930400	C	T	111483	4.07e-08	-0.0286211	0.208232	0.996881	ATXN2	intronic/non-coding intronic
rs35858375	2	201198623	C	CATT	111483	4.26e-08	0.0237833	0.393376	0.994433	SPATS2L	intronic
rs111818253	12	111910590	G	C	111483	4.35e-08	-0.0284767	0.209837	0.997533	ATXN2	5upstream/intronic/non-coding intronic
rs2239195	12	111881309	T	G	111483	4.4e-08	-0.0287642	0.205255	0.993538	SH2B3	intronic
rs541179121	12	111912201	CA	C	111483	4.47e-08	-0.0285554	0.208703	0.993996	ATXN2	intronic/non-coding intronic
