# Supplementary material for: Genome-wide association study of cognitive functions and educational attainment in UK Biobank (N=112 151)
Source: Mol Psychiatry. 2016 Apr 5;21(6):758–67. doi: 10.1038/mp.2016.45 (PMC4879186; doi:10.1038/mp.2016.45)
Supplement: Supplementary Table 2 [file mp201645x5.xls]

## Sheet: Educational Attainment
Table S3A Genome-wide significant gene-based hits (P < 2.8 x 10-6) in the MAGMA gene-based analysis for Educational Attainment. NSNPS is the number of SNPs in the gene; Effect Size is the number of independent SNPs in the gene.
Gene	Chromosome	Start	Stop	NSNPS	Effect Size	P
MON1A	3	49946302	49967445	34	20	4.3195e-14
CAMKV	3	49895422	49907369	21	13	2.8896e-13
RBM5	3	50126352	50156393	39	23	3.6269e-13
BSN	3	49591922	49708982	203	94	7.8765e-13
RBM6	3	49977477	50114685	323	130	1.2465e-12
MST1R	3	49924435	49941306	32	16	1.4778e-12
DAG1	3	49506146	49573048	131	59	2.0783e-12
SEMA3F	3	50192848	50226508	74	43	2.3572e-12
RNF123	3	49726990	49758962	67	37	3.1623e-12
TCTA	3	49449639	49453909	10	8	3.9081e-12
RHOA	3	49396578	49449526	112	48	4.0058e-12
AMT	3	49454211	49460111	12	5	8.407e-12
MST1	3	49721380	49726196	11	10	1.3869e-11
IP6K1	3	49761728	49823973	121	56	4.3346e-11
NICN1	3	49459766	49466757	8	7	7.8526e-11
SLC38A3	3	50242692	50258406	24	16	8.1153e-11
FNIP2	4	159690182	159827958	268	127	1.4568e-10
GPX1	3	49394609	49395791	2	1	1.838e-10
APEH	3	49711435	49720934	10	7	2.8308e-10
TRAIP	3	49866028	49893992	47	20	7.6783e-10
GNAT1	3	50229043	50235129	5	4	9.1181e-10
HIST1H2BD	6	26158349	26171577	31	23	1.0004e-09
CADM2	3	85008133	86123579	3773	1007	1.5287e-09
CDHR4	3	49828165	49837254	18	13	1.5744e-09
MPHOSPH9	12	123640946	123706441	212	87	2.069e-09
HIST1H4H	6	26285354	26285727	3	3	2.1476e-09
MLLT10	10	21823101	22032559	302	211	5.2001e-09
BCL11A	2	60678302	60780633	211	137	8.468e-09
GBF1	10	104005255	104142656	252	115	1.3446e-08
PITPNM2	12	123468027	123594975	179	90	1.36e-08
C12orf65	12	123717844	123742506	81	33	1.6869e-08
CPS1	2	211342406	211543831	601	281	4.2602e-08
DOCK3	3	50712672	51421629	1565	353	4.6102e-08
KANSL1	17	44107282	44302740	178	109	4.6827e-08
MAPT	17	43971748	44105700	130	88	7.0337e-08
SH2B1	16	28875078	28885534	22	13	7.5022e-08
EXT1	8	118811602	119124058	952	417	1.2437e-07
PLEKHM1	17	43513266	43568146	73	48	1.2837e-07
SLC26A6	3	48663156	48672926	23	12	1.3519e-07
CSRNP3	2	166326157	166545917	525	233	1.4812e-07
CELSR3	3	48673896	48700348	36	23	1.7237e-07
MAPKAPK3	3	50654601	50686719	67	34	1.8482e-07
C3orf18	3	50595456	50608458	22	16	2.0222e-07
PHGR1	15	40643234	40648635	22	15	2.1953e-07
PTPRF	1	43996547	44089343	284	122	2.654e-07
ST3GAL3	1	44173218	44396831	636	256	3.0036e-07
CACNA1I	22	39966758	40085740	351	199	3.3166e-07
USP4	3	49314577	49377536	100	54	3.4899e-07
PSD	10	104162376	104178901	24	18	3.9345e-07
RRN3	16	15153879	15188158	102	61	3.949e-07
ARHGAP15	2	143886899	144525921	1819	847	4.2356e-07
MYBL1	8	67474410	67525480	90	41	4.2381e-07
CYHR1	8	145675315	145691031	42	28	4.287e-07
ELOVL7	5	60047616	60140101	317	131	4.5975e-07
CAMTA1	1	6845384	7829766	3441	1638	4.7572e-07
VCPIP1	8	67542488	67579452	72	41	5.0602e-07
TRIM16L	17	18625402	18639431	36	26	5.0984e-07
ATXN2L	16	28834414	28848558	37	17	5.1746e-07
SULT1A1	16	28616913	28634866	81	51	5.6683e-07
ZSWIM6	5	60628100	60841999	459	235	6.1376e-07
C4orf45	4	159814684	159956333	487	184	6.3579e-07
NPIPB8	16	28648597	28669958	13	12	6.5509e-07
CRHR1	17	43697710	43913194	362	155	6.6065e-07
QRICH1	3	49067142	49131504	85	56	7.4617e-07
FOXO6	1	41827227	41856020	104	58	7.4678e-07
HEMK1	3	50606909	50622422	22	12	7.5174e-07
ATP2A1	16	28889809	28915830	51	30	7.534e-07
ZMIZ2	7	44788530	44809480	41	29	8.0309e-07
EXD2	14	69658194	69710737	123	54	8.8818e-07
TMEM241	18	20875977	21017925	331	149	9.4163e-07
PITX3	10	103989946	104001231	21	8	9.4411e-07
C8orf44	8	67579787	67593384	21	15	1.0193e-06
SULT1A2	16	28603264	28608391	33	21	1.0533e-06
JMJD1C	10	64926985	65225722	911	294	1.0834e-06
CLN3	16	28488600	28503623	26	15	1.088e-06
C3orf62	3	49306030	49314508	12	6	1.147e-06
TMED5	1	93615299	93646246	67	30	1.2311e-06
NOP14	4	2939663	2965118	105	67	1.2505e-06
CSPP1	8	67976603	68108849	248	110	1.279e-06
DR1	1	93811478	93828149	35	20	1.3341e-06
NUDCD1	8	110253148	110346350	277	93	1.3623e-06
KANSL1L	2	210885435	211036051	192	138	1.4632e-06
C3orf84	3	49215069	49229291	23	14	1.4803e-06
CCDC18	1	93646281	93744287	252	88	1.6097e-06
UBA7	3	49842638	49851391	13	9	1.6535e-06
COL7A1	3	48601506	48632593	43	33	1.7582e-06
CDK2AP1	12	123745538	123756687	39	21	1.8385e-06
TUFM	16	28853732	28857729	10	6	1.8648e-06
HERC4	10	69681656	69835103	358	143	2.1501e-06
SPOCD1	1	32256025	32281580	58	39	2.2453e-06
CCDC36	3	49235861	49295537	99	45	2.2493e-06
TET2	4	106067032	106200960	351	147	2.2702e-06
TMEM89	3	48658275	48659189	3	3	2.4694e-06
KLHDC8B	3	49209018	49213919	9	5	2.6138e-06
ESRRG	1	216676588	217311097	2513	1086	2.7662e-06

## Sheet: Verbal-numerical Reasoning
Table S3B Genome-wide significant gene-based hits (P < 2.8 x 10-6) in the MAGMA gene-based analysis for Verbal-numerical Reasoning. NSNPS is the number of SNPs in the gene; Effect Size is the number of independent SNPs in the gene.
Gene	Chromosome	Start	Stop	NSNPS	Effect Size	P
SEPT3	22	42372931	42394225	67	37	6.5114e-11
WBP2NL	22	42394729	42424479	83	28	2.111e-10
NDUFA6	22	42481530	42486888	15	10	4.4771e-10
NAGA	22	42454338	42466846	28	18	5.2901e-10
CYP2D6	22	42522501	42526883	23	16	2.6636e-09
APBA1	9	72042449	72287275	719	318	4.9303e-09
TCF20	22	42556019	42611445	122	65	6.9276e-09
FAM109B	22	42470255	42475442	12	7	1.4835e-07
GBF1	10	104005255	104142656	252	115	1.5425e-07
SH2B1	16	28875078	28885534	22	13	6.1235e-07
PPP2R4	9	131873228	131911225	129	46	1.0393e-06
ATXN2L	16	28834414	28848558	37	17	1.088e-06
CRAT	9	131857073	131873070	39	24	1.6904e-06
XPO6	16	28109316	28223190	175	87	1.8241e-06
CCDC149	4	24807739	24981826	592	228	2.4985e-06
NPIPB8	16	28648597	28669958	13	12	2.5379e-06
ZNF638	2	71558889	71662189	382	145	2.5439e-06

## Sheet: Reaction Time
Table S3C Genome-wide significant gene-based hits (P < 2.8 x 10-6) in the MAGMA gene-based analysis for Reaction Time. NSNPS is the number of SNPs in the gene; Effect Size is the number of independent SNPs in the gene.
Gene	Chromosome	Start	Stop	NSNPS	Effect Size	P
ATXN2	12	111890018	112037480	182	98	1.7258e-10
SH2B3	12	111843752	111889427	59	31	4.7361e-10
BRAP	12	112079950	112123790	51	33	3.2722e-09
DGKZ	11	46354455	46402104	86	59	4.3832e-09
AMBRA1	11	46417964	46612914	278	161	7.4622e-09
ACAD10	12	112123857	112194911	99	60	1.056e-08
ATG13	11	46638826	46697569	85	48	3.4763e-08
REEP5	5	112212081	112258031	207	82	5.3999e-08
ALDH2	12	112204691	112247789	54	32	6.9909e-08
SRP19	5	112196885	112228776	145	47	7.5268e-08
NAV1	1	201617450	201796102	509	244	2.7945e-07
RNF103-CHMP3	2	86730553	86948245	559	239	3.5991e-07
NAA25	12	112464493	112546635	125	56	3.7194e-07
CHMP3	2	86730553	86790620	195	83	5.5167e-07
APC	5	112043202	112181936	488	198	5.6159e-07
MAPKAPK5	12	112280279	112331228	119	41	7.5596e-07
SLC9A3	5	473334	524549	353	224	7.7168e-07
SUN1	7	855194	914557	309	124	1.0558e-06
DNAAF5	7	766338	826116	310	125	1.2804e-06
SPATS2L	2	201170604	201346986	495	260	1.2912e-06
HARBI1	11	46624856	46638777	18	12	1.3756e-06
CAMK1G	1	209757045	209787284	121	50	1.9556e-06
TMEM116	12	112369086	112451023	160	46	2.0517e-06

## Sheet: Memory
Table S3D Genome-wide significant gene-based hits (P < 2.8 x 10-6) in the MAGMA gene-based analysis for Memory. NSNPS is the number of SNPs in the gene; Effect Size is the number of independent SNPs in the gene.
Gene	Chromosome	Start	Stop	NSNPS	Effect Size	P
EXOC4	7	132937823	133750514	1815	707	5.9648e-07
EXT1	8	118811602	119124058	951	416	2.0881e-06
