# Supplementary material for: Genome-wide association study of cognitive functions and educational attainment in UK Biobank (N=112 151)
Source: Mol Psychiatry. 2016 Apr 5;21(6):758–67. doi: 10.1038/mp.2016.45 (PMC4879186; doi:10.1038/mp.2016.45)
Supplement: Supplementary Table 3 [file mp201645x6.xls]

## Sheet: LBC1936
Table S4A Polygenic prediction of cognitive traits in the Lothian Birth Cohort 1936. Phenotypic correlations are also shown.
Educational Attainment	SNP selection threshold for the polygenic predictor
	P<1				P<0.5				P<0.1				P<0.05				P<0.01
	β	SE	R2	P	β	SE	R2	P	β	SE	R2	P	β	SE	R2	P	β	SE	R2	P
Fluid cognitive ability (g)	0.178145	0.0306536	0.0309965	<0.001	0.177719	0.0306399	0.0308795	<0.001	0.169888	0.0306315	0.0283144	<0.001	0.179443	0.030645	0.0314513	<0.001	0.141306	0.0308896	0.0194522	<0.001
Vocabulary (NART)	0.235679	0.0305706	0.0543918	<0.001	0.232723	0.0305929	0.0530376	<0.001	0.216177	0.0307522	0.0456587	<0.001	0.229142	0.0307452	0.0510225	<0.001	0.157912	0.0311723	0.0242645	<0.001
Memory	0.168972	0.0313341	0.0275071	<0.001	0.166539	0.0313292	0.0267515	<0.001	0.159636	0.0311771	0.0248717	<0.001	0.181541	0.0310329	0.0322028	<0.001	0.148795	0.0311931	0.0216629	<0.001
Processing Speed	0.113851	0.0315757	0.0128287	<0.001	0.112543	0.0315963	0.0125234	<0.001	0.0953303	0.0316255	0.0090028	<0.001	0.0968722	0.0316962	0.00925248	<0.001	0.069471	0.0318469	0.00473623	0.0293989
Change in Fluid Cognitive Ability	0.14813	0.0318635	0.0214511	<0.001	0.146441	0.0318567	0.0209837	<0.001	0.140966	0.0318271	0.0195099	<0.001	0.158426	0.0318155	0.0245327	<0.001	0.118023	0.032043	0.0135747	<0.001
Age 11 Moray House Test Score	0.209344	0.0320988	0.0427913	<0.001	0.209339	0.0321303	0.0427091	<0.001	0.199347	0.0320879	0.0389852	<0.001	0.208415	0.0321521	0.0422942	<0.001	0.177835	0.0322243	0.0310225	<0.001
Age 70 Moray House Test Score	0.211144	0.0314772	0.0436502	<0.001	0.214085	0.03146	0.0448667	<0.001	0.206139	0.0315378	0.0415375	<0.001	0.214539	0.0315667	0.0447581	<0.001	0.167282	0.0318434	0.0272331	<0.001
Verbal-numerical Reasoning	SNP selection threshold for the polygenic predictor
	P<1				P<0.5				P<0.1				P<0.05				P<0.01
	β	SE	R2	P	β	SE	R2	P	β	SE	R2	P	β	SE	R2	P	β	SE	R2	P
Fluid cognitive ability (g)	0.168946	0.0307195	0.0278553	<0.001	0.169677	0.0307284	0.028074	<0.001	0.139643	0.0309047	0.0189883	<0.001	0.135465	0.0309789	0.0178067	<0.001	0.101111	0.0309035	0.0100536	<0.001
Vocabulary (NART)	0.177804	0.0310973	0.030699	<0.001	0.173551	0.031125	0.0292416	<0.001	0.141012	0.03128	0.0193169	<0.001	0.112424	0.0314063	0.0122711	<0.001	0.0612851	0.0312906	0.00370659	0.0504421
Memory	0.13805	0.0313888	0.0184799	<0.001	0.140052	0.0313655	0.0190363	<0.001	0.110939	0.0315449	0.0119016	<0.001	0.11246	0.0315308	0.0122366	<0.001	0.0846782	0.0314946	0.00699336	0.01
Processing Speed	0.152882	0.0317425	0.0226494	<0.001	0.152713	0.031732	0.0226153	<0.001	0.116256	0.0316704	0.01329	<0.001	0.118318	0.0315698	0.0138454	<0.001	0.0881496	0.031453	0.00779233	0.01
Change in Fluid Cognitive Ability	0.143815	0.0319566	0.0201292	<0.001	0.146573	0.0319491	0.020902	<0.001	0.126682	0.0320392	0.0156106	<0.001	0.122628	0.0320981	0.0145891	<0.001	0.106773	0.0319705	0.0111878	<0.001
Age 11 Moray House Test Score	0.1819	0.0325337	0.0318159	<0.001	0.177459	0.0325424	0.0303129	<0.001	0.133138	0.0326011	0.0172339	<0.001	0.12892	0.0326704	0.0161093	<0.001	0.0759422	0.0327001	0.00564008	0.020426
Age 70 Moray House Test Score	0.192491	0.0317721	0.0358977	<0.001	0.188243	0.0317959	0.0343352	<0.001	0.14432	0.0320963	0.0200983	<0.001	0.134383	0.0321036	0.0174649	<0.001	0.0952306	0.0319246	0.00894639	<0.001
Reaction Time	SNP selection threshold for the polygenic predictor
	P<1				P<0.5				P<0.1				P<0.05				P<0.01
	β	SE	R2	P	β	SE	R2	P	β	SE	R2	P	β	SE	R2	P	β	SE	R2	P
Fluid cognitive ability (g)	0.0443813	0.0310844	0.00193143	0.153678	0.0413974	0.0311275	0.00167626	0.183852	0.0235004	0.0312327	0.000537219	0.451973	0.0179003	0.031275	0.000310922	0.567214	0.0112212	0.0309524	0.000124768	0.717032
Vocabulary (NART)	0.0462212	0.0313153	0.00210855	0.140263	0.0400042	0.0313354	0.00157833	0.202026	0.0338821	0.0312404	0.00113963	0.27838	0.0274735	0.0312345	0.000749873	0.379296	0.00313273	0.0312228	9.76484e-06	0.920099
Memory	0.024007	0.031631	0.00056115	0.448059	0.0234214	0.03166	0.000533151	0.459615	0.0117557	0.0317115	0.000133935	0.710938	0.0293499	0.0316411	0.000837942	0.353855	0.0131174	0.0314932	0.000169073	0.677127
Processing Speed	0.0321634	0.0318864	0.00101668	0.313382	0.0284102	0.0319219	0.00079167	0.373698	0.0223938	0.0319033	0.000492601	0.482897	0.0180469	0.0319842	0.000318366	0.572721	-0.0292774	0.0319482	0.000839315	0.359689
Change in Fluid Cognitive Ability	0.0506253	0.0321126	0.00251496	0.115236	0.0494813	0.0321569	0.00239626	0.12419	0.0339967	0.0322664	0.00112494	0.292315	0.0331721	0.0323025	0.0010687	0.304712	0.00646094	0.0319805	4.14051e-05	0.839937
Age 11 Moray House Test Score	0.0148847	0.0327956	0.000216603	0.650034	0.00625601	0.0328531	3.81362e-05	0.849019	0.00825055	0.0326529	6.71435e-05	0.800576	-0.00381114	0.0325596	1.44098e-05	0.906845	-0.0258695	0.0324788	0.000666798	0.425941
Age 70 Moray House Test Score	0.0360372	0.0320691	0.00127947	0.2614	0.030719	0.0320743	0.000929726	0.338427	0.0136117	0.0319522	0.000184079	0.670199	0.0014439	0.0319676	2.06974e-06	0.963983	-0.023379	0.0319074	0.000544364	0.463909
Memory	SNP selection threshold for the polygenic predictor
	P<1				P<0.5				P<0.1				P<0.05				P<0.01
	β	SE	R2	P	β	SE	R2	P	β	SE	R2	P	β	SE	R2	P	β	SE	R2	P
Fluid cognitive ability (g)	0.110823	0.0310828	0.0119145	<0.001	0.112301	0.0310491	0.0122566	<0.001	0.0999951	0.031137	0.00968987	<0.001	0.083034	0.0311243	0.00670863	0.00776071	0.102521	0.0309416	0.0103077	<0.001
Vocabulary (NART)	0.0301339	0.0316336	0.000879402	0.341028	0.0231218	0.0316193	0.000518411	0.464795	0.0269365	0.0316477	0.000702181	0.3949	0.0299271	0.0315351	0.000872807	0.342846	0.0346703	0.0314374	0.00117831	0.270366
Memory	0.141567	0.0312949	0.0195277	<0.001	0.142862	0.0312987	0.0198742	<0.001	0.141597	0.0313651	0.0194504	<0.001	0.122369	0.03141	0.0145629	<0.001	0.132695	0.0310799	0.017435	<0.001
Processing Speed	0.0837123	0.0320795	0.00676314	0.00920985	0.0882756	0.0319941	0.00755445	0.00590741	0.0786845	0.0319678	0.00602171	0.0140183	0.0647218	0.0319697	0.00408212	0.0432019	0.106183	0.0316766	0.0111082	<0.001
Change in Fluid Cognitive Ability	0.086016	0.032228	0.00717445	0.00773421	0.0876591	0.0321883	0.00746732	0.00657812	0.0660414	0.0322715	0.00423046	0.0409813	0.0617554	0.0322236	0.00371214	0.0555971	0.0995504	0.0319887	0.00972882	<0.001
Age 11 Moray House Test Score	0.104735	0.032935	0.0105225	<0.001	0.103097	0.0329264	0.0102046	<0.001	0.122885	0.0330187	0.0143552	<0.001	0.0922902	0.0327995	0.0082572	<0.001	0.0719085	0.0328333	0.00501907	0.0287626
Age 70 Moray House Test Score	0.0960218	0.0321824	0.0089505	<0.001	0.0971146	0.0321803	0.00915469	<0.001	0.116491	0.0321088	0.013177	<0.001	0.0915435	0.0320604	0.0082033	<0.001	0.0886007	0.0320524	0.00769219	0.00581216
Phenotypic correlations between cognitive traits
	Fluid cognitive ability (g)	Vocabulary (NART)	Memory	Processing Speed	Change in Fluid Cognitive Ability	Age 11 Moray House Test Score	Age 70 Moray House Test Score
Fluid cognitive ability (g)	1
Vocabulary (NART)	0.594456	1
Memory	0.805735	0.540695	1
Processing Speed	0.750079	0.43038	0.547353	1
Change in Fluid Cognitive Ability	0.922043	0.444264	0.713274	0.684907	1
Age 11 Moray House Test Score	0.635801	0.703383	0.556144	0.479848	0.413742	1
Age 70 Moray House Test Score	0.685398	0.688567	0.602528	0.524373	0.593889	0.705285	1
NART: National Adult Reading Test

## Sheet: GS
Table S4B Polygenic prediction of cognitive traits in Generation Scotland. Phenotypic correlations are also shown.
Educational Attainment	SNP selection threshold for the polygenic predictor
	P<1				P<0.5				P<0.1				P<0.05				P<0.01
	β	SE	R2	P	β	SE	R2	P	β	SE	R2	P	β	SE	R2	P	β	SE	R2	P
Digit-Symbol Substitution	0.073103	0.00649955	0.00812006	<0.001	0.0733138	0.00649464	0.00815882	<0.001	0.0698637	0.0064847	0.00733787	<0.001	0.0697278	0.00648773	0.00721693	<0.001	0.0590451	0.00647064	0.00527682	<0.001
Mill Hill Vocabulary	0.148602	0.00705351	0.0272047	<0.001	0.149966	0.00704397	0.0277633	<0.001	0.145811	0.00702599	0.0266363	<0.001	0.142222	0.0070348	0.0250102	<0.001	0.127224	0.00702455	0.0205141	<0.001
Logical Memory	0.0860194	0.00731473	0.00857699	<0.001	0.0864968	0.00730945	0.00867716	<0.001	0.0833737	0.00729649	0.00821104	<0.001	0.0803367	0.00730359	0.00749741	<0.001	0.0645698	0.00728827	0.0052052	<0.001
Verbal Fluency	0.0704124	0.00757057	0.00569185	<0.001	0.0705233	0.00756471	0.00569779	<0.001	0.0671414	0.00754692	0.00533465	<0.001	0.0648603	0.00755311	0.00494341	<0.001	0.05752	0.00753009	0.00410636	<0.001
g fluid	0.10738	0.00715916	0.0145698	<0.001	0.107832	0.00715279	0.0146612	<0.001	0.103407	0.00713882	0.0136442	<0.001	0.101337	0.00714688	0.0129239	<0.001	0.0841874	0.00712873	0.00946302	<0.001
g	0.143216	0.00754622	0.0230699	<0.001	0.144145	0.00753706	0.0233572	<0.001	0.139532	0.00751783	0.0222072	<0.001	0.136577	0.00752631	0.0209999	<0.001	0.117026	0.00751128	0.0161849	<0.001
Verbal-numerical Reasoning	SNP selection threshold for the polygenic predictor
	P<1				P<0.5				P<0.1				P<0.05				P<0.01
	β	SE	R2	P	β	SE	R2	P	β	SE	R2	P	β	SE	R2	P	β	SE	R2	P
Digit-Symbol Substitution	0.0678183	0.00648038	0.00649468	<0.001	0.0673075	0.00647997	0.00637011	<0.001	0.0652944	0.00649654	0.0059275	<0.001	0.0671323	0.00650221	0.00631516	<0.001	0.0546452	0.00646094	0.00430248	<0.001
Mill Hill Vocabulary	0.0989196	0.00707829	0.0118945	<0.001	0.0985362	0.00707784	0.0117606	<0.001	0.0985771	0.00709614	0.01159	<0.001	0.0900073	0.00711224	0.00935556	<0.001	0.0768904	0.0070636	0.00701247	<0.001
Logical Memory	0.0654478	0.00731344	0.00506123	<0.001	0.0644923	0.00731437	0.00488442	<0.001	0.0627876	0.00733709	0.00463554	<0.001	0.0636976	0.00734572	0.00470029	<0.001	0.0489286	0.00730158	0.00272304	<0.001
Verbal Fluency	0.0556349	0.00755138	0.00333958	<0.001	0.0528596	0.00755233	0.00299882	<0.001	0.045502	0.0075758	0.002326	<0.001	0.0396852	0.00758909	0.00175885	<0.001	0.0338485	0.0075345	0.00112155	<0.001
g fluid	0.089718	0.00714651	0.00980523	<0.001	0.087926	0.00714772	0.00935006	<0.001	0.082613	0.00717324	0.0083754	<0.001	0.0817282	0.00718284	0.00813719	<0.001	0.0652993	0.00713993	0.00507668	<0.001
g	0.110085	0.00754854	0.0131972	<0.001	0.108343	0.00754931	0.0127025	<0.001	0.103197	0.00757496	0.0116403	<0.001	0.098474	0.00758689	0.0104211	<0.001	0.0802084	0.00753769	0.00688418	<0.001
Reaction Time	SNP selection threshold for the polygenic predictor
	P<1				P<0.5				P<0.1				P<0.05				P<0.01
	β	SE	R2	P	β	SE	R2	P	β	SE	R2	P	β	SE	R2	P	β	SE	R2	P
Digit-Symbol Substitution	0.0564267	0.00647773	0.00399871	<0.001	0.0567757	0.00647619	0.00403942	<0.001	0.0498226	0.00646182	0.00313752	<0.001	0.0467132	0.00645719	0.00275489	<0.001	0.0379774	0.00646436	0.00162092	<0.001
Mill Hill Vocabulary	0.0207643	0.00709563	0.000527507	0.00342961	0.0197926	0.00709449	0.000487488	0.00527317	0.0137048	0.00707087	0.000202643	0.0525985	0.0126394	0.00706474	0.000163841	0.0736027	0.0132898	0.00706737	9.24671e-05	0.0600471
Logical Memory	0.0238824	0.0073147	0.000564252	0.00109472	0.0246057	0.00731404	0.000592921	<0.001	0.0181761	0.00729606	0.000278998	0.0127303	0.0150245	0.00729357	0.000171816	0.0394025	0.0103726	0.00729753	5.55411e-05	0.155207
Verbal Fluency	0.032359	0.00754349	0.00107283	<0.001	0.0326124	0.00754323	0.00107674	<0.001	0.0300751	0.00752253	0.000911433	<0.001	0.0268467	0.0075163	0.000780184	<0.001	0.0252908	0.00752241	0.000487751	<0.001
g fluid	0.0556346	0.00715422	0.0034025	<0.001	0.0563314	0.00715251	0.00346225	<0.001	0.048163	0.00713291	0.0025478	<0.001	0.0439892	0.00713181	0.00217497	<0.001	0.0358079	0.00714122	0.00121513	<0.001
g	0.0523052	0.00756171	0.00278667	<0.001	0.0525478	0.00755945	0.00279613	<0.001	0.0435364	0.00753655	0.00190692	<0.001	0.0396204	0.00753356	0.00162352	<0.001	0.0345589	0.00753943	0.000954709	<0.001
Memory	SNP selection threshold for the polygenic predictor
	P<1				P<0.5				P<0.1				P<0.05				P<0.01
	β	SE	R2	P	β	SE	R2	P	β	SE	R2	P	β	SE	R2	P	β	SE	R2	P
Digit-Symbol Substitution	0.0435388	0.00646679	0.00255003	<0.001	0.0427383	0.00646453	0.00242679	<0.001	0.0398401	0.00646783	0.00200609	<0.001	0.0385232	0.00645994	0.00181418	<0.001	0.0317419	0.00643872	0.00126743	<0.001
Mill Hill Vocabulary	0.0220112	0.00707846	0.000461887	0.00187337	0.0229995	0.00707405	0.000498717	0.00114896	0.0205733	0.00707094	0.000374154	0.00361936	0.0180955	0.00706372	0.000290758	0.0104143	0.0123459	0.00703772	0.000163663	0.0793893
Logical Memory	0.0416375	0.00729657	0.00187791	<0.001	0.0415643	0.0072933	0.00186033	<0.001	0.0369611	0.00729537	0.00142722	<0.001	0.0348373	0.00728383	0.00127851	<0.001	0.0202531	0.00726072	0.000437268	0.00528062
Verbal Fluency	0.0116218	0.00753567	5.87007e-05	0.123015	0.0127286	0.00753041	8.692e-05	0.0909712	0.011694	0.00752709	7.29736e-05	0.120283	0.00763197	0.00751749	6.72503e-06	0.309997	-0.000419421	0.00749049	-5.66086e-05	0.955347
g fluid	0.0467604	0.0071508	0.00244055	<0.001	0.0467007	0.0071476	0.00242024	<0.001	0.042924	0.00714813	0.00197431	<0.001	0.0402971	0.00714007	0.00174427	<0.001	0.0258466	0.00711231	0.000724086	<0.001
g	0.0447078	0.00755692	0.00194509	<0.001	0.0451261	0.00755278	0.00196878	<0.001	0.0411614	0.00755045	0.00158871	<0.001	0.038501	0.00754369	0.00140063	<0.001	0.0242705	0.00751312	0.000603513	0.00123609
Phenotypic correlations between cognitive traits
	Digit-Symbol Substitution	Mill Hill Vocabulary	Logical Memory	Verbal Fluency	g fluid	g
Digit-Symbol Substitution	1
Mill Hill Vocabulary	0.0648975	1
Logical Memory	0.308972	0.221892	1
Verbal Fluency	0.233246	0.395516	0.150648	1
g fluid	0.768435	0.308645	0.700774	0.621502	1
g	0.593335	0.66079	0.63282	0.708982	0.913818	1
