# Supplementary material for: Genome-wide association study of cognitive functions and educational attainment in UK Biobank (N=112 151)
Source: Mol Psychiatry. 2016 Apr 5;21(6):758–67. doi: 10.1038/mp.2016.45 (PMC4879186; doi:10.1038/mp.2016.45)
Supplement: Supplementary Table 4 [file mp201645x7.xls]

## Sheet: Educational Attainment
Table S5A. SNP look-ups of genome-wide significant association results for UK Biobank Educational Attainment (P<5 x 10-8) in general cognitive function (CHARGE; Davies et al., 2015), SSGAC educational attainment (years and college; SSGAC; Rietveld et al., 2013) and childhood intelligence (CHIC; Benyamin et al., 2014). The results are ordered by significance of the association in the UK Biobank Ed…
					Educational Attainment UK Biobank		General cognitive function CHARGE		Education - years SSGAC		Education- college SSGAC		Childhood intelligence CHIC
Marker Name	Chromosome	Position	Allele 1	Allele 2	Beta	P	Beta	P	Beta	P	OR	P	Beta	P
rs11715915	3	49455330	T	C	0.03518	2.6e-14	0.0255	0.0004847	0.02	1.747e-06	1.036	0.0005772	NA	NA
rs1800668	3	49395757	A	G	0.0351704	2.64e-14	0.0263	0.0002911	0.021	5.145e-07	1.039	0.0002066	NA	NA
rs11706370	3	49441091	A	G	0.0351037	2.75e-14	0.0267	0.0002045	0.021	3.293e-07	1.039	0.0001942	0.028	0.04675
rs1987628	3	49399259	A	G	0.0350888	2.81e-14	0.0267	0.0002064	0.021	4.562e-07	1.038	0.0002322	0.0279	0.04773
rs3811699	3	49396360	C	T	0.0350237	3.12e-14	0.0267	0.0002059	0.021	6.328e-07	1.03734	0.0003078	0.0279	0.04706
rs9814873	3	49454112	G	A	0.0349841	3.16e-14	0.0269	0.0001866	0.021	4.654e-07	1.03842	0.0002859	0.0274	0.05145
rs7646366	3	49470668	A	G	0.034958	3.3e-14	0.0267	0.0002032	0.021	6.619e-07	1.038	0.000236	0.027	0.05539
rs6446272	3	49463287	A	G	0.0349416	3.39e-14	0.0268	0.0001971	0.021	4.423e-07	1.039	0.0002228	0.0273	0.05227
rs11922013	3	49458355	C	G	0.0349337	3.43e-14	0.0267	0.0001996	0.021	7.339e-07	1.038	0.0002355	0.0274	0.05162
rs10640	3	49454277	A	G	0.0349388	3.43e-14	0.0261	0.0004241	NA	NA	NA	NA	0.027	0.05488
rs6997	3	49453834	T	C	0.0349306	3.46e-14	0.0268	0.0001963	0.021	7.482e-07	1.037	0.0004242	0.0273	0.05253
rs6809216	3	49412559	A	G	0.0348905	3.75e-14	0.0267	0.000205	0.022	4.14e-07	1.04	0.0001764	0.0279	0.04772
rs6779524	3	49450449	T	C	0.0348774	3.78e-14	0.0268	0.0001933	0.02	4.2e-06	1.034	0.001718	0.0275	0.05078
rs6774354	3	49961780	A	G	-0.0323265	4.63e-14	-0.0102	0.1243	-0.012	0.001924	0.959	1.189e-05	-0.0128	0.3215
rs2352984	3	49948728	C	T	-0.0323399	4.7e-14	-0.0103	0.1198	-0.012	0.002292	0.958773	1.296e-05	-0.0136	0.293
rs3796386	3	49899795	A	G	-0.0323441	4.75e-14	-0.0123	0.06486	-0.013	0.001148	0.957	7.907e-06	-0.0138	0.2848
rs2883059	3	49902160	C	T	-0.0323677	4.89e-14	-0.0124	0.06216	-0.014	0.0005736	0.956938	4.469e-06	-0.0144	0.2652
rs7615206	3	49937505	C	T	-0.0322878	5.01e-14	-0.0105	0.1119	-0.013	0.001978	0.959693	3.99e-05	-0.0134	0.3017
rs7627864	3	49926613	G	C	-0.0323063	5.1e-14	-0.0106	0.1083	-0.012	0.004332	0.960615	3.951e-05	-0.0138	0.2885
rs11709573	3	49956628	T	C	-0.0322399	5.36e-14	-0.0102	0.1222	-0.011	0.006614	0.962	6.698e-05	-0.0133	0.3037
rs952594	3	49908023	A	G	-0.0321955	6.69e-14	-0.012	0.07216	-0.013	0.001136	0.958	8.335e-06	-0.0148	0.2544
rs868891	3	49949071	G	A	-0.0321103	6.72e-14	-0.0103	0.122	-0.011	0.006653	0.961538	6.499e-05	-0.0134	0.3012
rs9841110	3	49492481	G	C	0.033923	2.01e-13	0.0268	0.000196	0.021	6.07e-07	1.03734	0.0003041	0.0271	0.05459
rs6766131	3	49538932	C	T	0.0337441	2.65e-13	0.0266	0.0002179	0.021	5.931e-07	1.03842	0.0002609	0.0271	0.05452
rs9827021	3	49514764	A	C	0.0337214	2.75e-13	0.0268	0.0002	0.021	5.852e-07	1.038	0.000237	0.0271	0.05411
rs7622302	3	49547561	C	T	0.0336048	3.43e-13	0.0267	0.0002114	0.021	6.144e-07	1.0395	0.0001882	0.027	0.05479
rs1801143	3	49570200	T	C	0.033492	4e-13	0.0267	0.0002055	0.021	5.485e-07	1.038	0.0002809	0.0271	0.05416
rs4625	3	49572140	G	A	0.0334347	4.15e-13	0.0265	0.0002263	0.021	6.181e-07	1.03842	0.0002632	0.0268	0.05681
rs7633271	3	49555963	C	T	0.0334297	4.44e-13	0.0266	0.0002154	0.021	5.211e-07	1.03842	0.0002342	0.0268	0.0575
rs9858280	3	49597737	C	T	0.0330771	6.42e-13	0.0271	0.0001616	0.021	6.6e-07	1.04058	0.0001442	0.025	0.07573
rs9837027	3	49597013	T	C	0.0330506	7.13e-13	0.0269	0.0001816	0.021	5.837e-07	1.039	0.0002088	0.0253	0.07231
rs3811697	3	49590770	T	C	0.0328738	9.76e-13	0.0267	0.0002055	0.021	8.485e-07	1.038	0.0002802	0.0253	0.07189
rs11712056	3	49914397	C	T	-0.0303898	1.25e-12	-0.0124	0.06269	-0.013	0.001214	0.956938	6.752e-06	-0.0145	0.2616
rs9875617	3	49634696	A	G	0.032721	1.26e-12	0.029	6.794e-05	0.022	4.404e-07	1.042	7.717e-05	0.0272	0.05312
rs1873625	3	49666964	A	C	0.0328853	1.31e-12	0.0295	5.357e-05	0.022	2.399e-07	1.043	5.372e-05	0.0259	0.0668
rs9827708	3	49649989	G	C	0.0328833	1.31e-12	0.0291	6.414e-05	0.022	3.496e-07	1.04275	6.393e-05	0.0254	0.0723
rs9837341	3	49664767	G	A	0.0328601	1.36e-12	0.0294	5.547e-05	0.022	2.658e-07	1.04275	5.42e-05	0.026	0.06589
rs6803222	3	49665976	G	T	0.0328375	1.42e-12	0.0294	5.439e-05	0.022	2.375e-07	1.04275	5.208e-05	0.0257	0.0686
rs12634780	3	50043341	T	A	0.0300239	2.37e-12	0.0107	0.1081	0.011	0.009083	1.04058	4.471e-05	0.0055	0.6705
rs2247510	3	50126215	A	C	0.0298175	3.03e-12	0.0125	0.05954	0.011	0.006531	1.04	5.478e-05	0.003	0.8153
rs2526747	3	50082914	G	C	0.029769	3.28e-12	0.0126	0.05765	0.012	0.004281	1.04167	2.987e-05	0.0036	0.7816
rs7061	3	50114515	T	C	0.0297123	3.61e-12	0.0127	0.05495	0.012	0.0039	1.041	2.855e-05	0.003	0.8163
rs4688753	3	50074773	G	A	0.0296489	3.74e-12	0.0109	0.0999	0.01	0.01271	1.03627	0.0002011	0.0038	0.7692
rs6793528	3	50100188	A	C	0.0296379	3.81e-12	0.0108	0.1014	0.01	0.01713	1.036	0.0002428	0.0039	0.7653
rs2624822	3	50107219	C	T	0.0296304	3.88e-12	0.0108	0.1014	0.01	0.01689	1.03627	0.0002413	0.0039	0.7653
rs7430334	3	50078221	C	T	0.029618	4.09e-12	0.009	0.189	0.009	0.0293	1.0352	0.000366	NA	NA
rs2856237	3	50158774	G	A	0.0296383	4.11e-12	0.0127	0.05578	0.012	0.003646	1.04167	2.045e-05	0.0028	0.8307
rs2856238	3	50158191	C	T	0.0296302	4.13e-12	0.0127	0.05499	0.011	0.007034	1.0395	6.02e-05	0.0022	0.8673
rs6762477	3	50093209	A	G	0.029543	4.46e-12	0.0108	0.1005	0.008	0.05757	1.033	0.001231	0.0037	0.7743
rs17657688	3	50033228	C	T	-0.0295468	4.56e-12	-0.0107	0.1065	-0.01	0.01323	0.96432	0.0001418	-0.0032	0.8028
rs2624826	3	50155468	G	T	0.0295552	4.67e-12	0.0127	0.05538	0.011	0.006135	1.04058	4.984e-05	0.0024	0.8529
rs17657664	3	50032008	G	T	-0.0295102	4.72e-12	-0.0107	0.1054	-0.01	0.01343	0.96432	0.0001584	-0.0032	0.8058
rs1061474	3	50144951	C	T	0.0295233	4.91e-12	0.0125	0.05941	0.011	0.006128	1.04058	4.49e-05	0.0026	0.8431
rs3774734	3	50108792	A	C	0.0293998	5.63e-12	0.0108	0.1003	0.01	0.01748	1.036	0.0002577	0.0037	0.7741
rs2624819	3	50010571	T	G	-0.0294078	5.88e-12	-0.0107	0.106	-0.009	0.01973	0.966	0.0002996	-0.0032	0.8045
rs11915747	3	85699040	G	C	0.0304086	7.89e-12	0.0195	0.004706	0.008	0.0655	1.01937	0.05702	NA	NA
rs9841044	3	85679057	T	C	0.0305068	7.93e-12	0.019	0.005634	0.008	0.05231	1.021	0.04097	0.036	0.007195
rs17304079	3	50085153	G	A	-0.0328469	8.31e-12	-0.007	0.3484	-0.01	0.01933	0.972763	0.01237	-0.0221	0.1263
rs2189691	3	50174025	C	T	-0.0324808	9.71e-12	-0.0067	0.3722	-0.014	0.002549	0.965251	0.001206	NA	NA
rs1375561	3	85658230	C	T	0.0305465	1.06e-11	0.0192	0.005584	0.008	0.04036	1.02041	0.03956	NA	NA
rs12493621	3	85682214	C	G	0.0302778	1.21e-11	0.0188	0.006407	0.008	0.06694	1.02	0.04426	0.0373	0.005274
rs9837520	3	49722356	A	G	0.0326525	1.92e-11	0.0185	0.1273	0.01	0.07275	0.994	0.7118	NA	NA
rs9824301	3	85682888	C	A	0.0299371	1.98e-11	0.0189	0.00604	0.008	0.05177	1.02041	0.03816	0.0374	0.005154
rs9858213	3	49731861	T	G	0.0312696	2.19e-11	0.03	4.277e-05	0.022	2.785e-07	1.042	7.011e-05	NA	NA
rs2325036	3	85819412	C	A	0.0293688	2.32e-11	0.0159	0.01869	0.005	0.2279	1.01523	0.1223	0.0363	0.006528
rs9876664	3	85806313	T	G	0.0294122	2.41e-11	0.0163	0.01595	0.005	0.2146	1.015	0.1254	0.0364	0.006289
rs2526387	3	50175348	C	G	-0.0322079	2.52e-11	-0.0074	0.3389	-0.014	0.002509	0.967	0.001984	NA	NA
rs2172252	3	49678307	T	A	0.0310703	2.88e-11	0.0295	5.466e-05	0.022	3.975e-07	1.04167	7.578e-05	0.0267	0.05875
rs9393692	6	26276650	G	A	0.0282188	2.94e-11	-0.0006	0.9244	0.008	0.05459	1.01112	0.2403	-0.0004	0.9741
rs4283605	3	49678651	G	A	0.0310473	2.96e-11	0.0298	0.0001156	0.02	5.983e-06	1.03842	0.0003424	NA	NA
rs9858542	3	49701983	A	G	0.0310434	2.97e-11	0.0292	6.172e-05	0.021	7.539e-07	1.04	0.0001872	0.0277	0.0498
rs11718165	3	49696797	G	A	0.0310447	2.99e-11	0.0293	5.954e-05	0.021	6.329e-07	1.04058	0.0001369	0.0266	0.0598
rs9822268	3	49719729	A	G	0.0309795	3.3e-11	0.0292	6.312e-05	0.021	8.258e-07	1.039	0.0002095	0.0266	0.05974
rs9823546	3	49705512	A	T	0.03095	3.43e-11	0.0292	6.176e-05	0.021	1.024e-06	1.04	0.0001876	0.0267	0.05825
rs13085791	3	49721798	A	C	0.0309319	3.48e-11	0.0289	7.796e-05	0.02	2.227e-06	1.039	0.0002607	NA	NA
rs11709525	3	49690496	T	C	0.0310251	3.67e-11	0.0293	6.032e-05	0.021	5.966e-07	1.041	0.0001299	0.0268	0.05773
rs11130213	3	49712297	T	C	0.0308895	3.98e-11	0.0292	6.179e-05	0.021	5.194e-07	1.04	0.0001699	0.0268	0.05785
rs6770670	3	49686682	C	T	0.0308712	4.08e-11	0.0294	5.478e-05	0.021	6.734e-07	1.04058	0.0001271	0.0268	0.05788
rs11928368	3	85661265	T	G	0.0301086	4.33e-11	0.0195	0.005412	0.008	0.04671	1.018	0.07632	0.042	0.002481
rs3197999	3	49721532	A	G	0.0310162	4.53e-11	0.0281	0.000122	0.02	2.382e-06	1.038	0.0003261	0.027	0.05738
rs2393593	6	26285683	C	T	0.0279312	4.7e-11	-0.0005	0.9428	0.009	0.02704	1.0142	0.1569	NA	NA
rs3911063	3	85906928	C	T	0.0299489	4.76e-11	0.011	0.1187	0.002	0.6615	1.0101	0.3311	NA	NA
rs2681780	3	49897830	T	C	-0.0280596	5.15e-11	-0.0151	0.02286	-0.012	0.003015	0.963	6.804e-05	-0.0167	0.1975
rs766406	6	26319588	T	G	0.0288262	5.54e-11	0.0011	0.8727	0.008	0.04722	1.016	0.101	0.0104	0.4385
rs6549055	3	85835907	G	A	0.0287957	5.73e-11	0.0155	0.02174	0.004	0.3285	1.0142	0.1585	0.0363	0.006426
rs9836755	3	85839371	A	T	0.0287725	5.93e-11	0.0154	0.02251	0.005	0.258	1.016	0.1104	0.0363	0.006366
rs2777888	3	49898000	G	A	-0.02791	6.5e-11	-0.0149	0.02396	-0.012	0.002028	0.962464	5.028e-05	-0.0166	0.1975
rs3999544	6	26285867	T	C	0.0277182	6.61e-11	-0.0008	0.902	0.008	0.0543	1.011	0.2421	-0.0009	0.9417
rs1062633	3	49924940	C	T	-0.0277293	6.88e-11	-0.0138	0.03553	-0.012	0.003341	0.961538	4.547e-05	-0.0164	0.2025
rs2681781	3	49898273	G	A	-0.0278462	7.27e-11	-0.0151	0.0219	-0.012	0.002258	0.961538	4.429e-05	-0.0166	0.199
rs2393592	6	26285560	G	A	0.0275902	7.51e-11	-0.0008	0.9063	0.007	0.09121	1.00806	0.3979	-0.002	0.8736
rs2624846	3	50176739	A	C	-0.0316013	7.83e-11	-0.005	0.5427	-0.012	0.008169	0.968	0.003166	NA	NA
rs2230590	3	49936102	C	T	-0.0274618	1.02e-10	-0.0137	0.03686	-0.012	0.002948	0.960615	2.755e-05	-0.0158	0.2203
rs6939589	6	26289203	C	T	0.0273987	1.04e-10	-0.0009	0.8964	0.009	0.03067	1.01112	0.2295	0.0015	0.9093
rs9393690	6	26271713	T	A	0.0273706	1.07e-10	-0.0009	0.8895	0.006	0.1314	1.00806	0.4078	-0.001	0.9385
rs1124999	6	26287043	T	G	0.0273272	1.14e-10	-0.0008	0.8982	0.008	0.05282	1.01	0.2757	0.002	0.8777
rs11713193	3	49924424	A	G	-0.0273843	1.17e-10	-0.0138	0.03596	-0.012	0.002479	0.962	3.616e-05	-0.0165	0.2021
rs6940237	6	26282322	C	T	0.0273178	1.17e-10	-0.0009	0.8968	0.007	0.08858	1.00908	0.3524	-0.0012	0.9254
rs9379843	6	26289435	G	A	0.0273038	1.18e-10	-0.0014	0.8293	0.007	0.07547	1.00806	0.4123	-0.0001	0.9938
rs10511067	3	85876799	G	A	0.0285944	1.21e-10	0.0134	0.0508	0.003	0.4883	1.01215	0.2199	0.0367	0.00629
rs6787851	3	85897034	T	C	0.0285845	1.3e-10	0.0129	0.06174	0.003	0.4056	1.015	0.1365	NA	NA
rs11127908	3	85869285	C	G	0.0285012	1.4e-10	0.0139	0.04244	0.004	0.3879	1.014	0.1712	0.0372	0.005616
rs1448614	3	85874941	G	T	0.0285507	1.41e-10	0.0137	0.04699	0.003	0.4647	1.01215	0.2081	0.039	0.003787
rs1448613	3	85875265	A	G	0.0284643	1.52e-10	0.0137	0.04709	0.003	0.463	1.013	0.2087	0.039	0.003784
rs7431895	3	85870501	C	T	0.0284249	1.64e-10	0.014	0.04058	0.003	0.4074	1.01317	0.1816	0.0367	0.006334
rs9821675	3	49902544	G	A	-0.0271063	1.68e-10	-0.0149	0.02389	-0.012	0.002077	0.962464	5.334e-05	-0.0174	0.1786
rs10511068	3	85872468	G	T	0.0283819	1.71e-10	0.014	0.04136	0.003	0.4097	1.0142	0.16	0.0371	0.005791
rs7629375	3	85895494	A	C	0.0281864	1.85e-10	0.0134	0.05135	0.003	0.4615	1.012	0.2389	NA	NA
rs11926422	3	85880826	G	T	0.0283218	1.87e-10	0.0134	0.05169	0.003	0.4243	1.0142	0.1558	0.0369	0.00609
rs7769028	6	26267568	T	C	0.0270927	1.87e-10	-0.0013	0.8574	0.005	0.2027	1.002	0.8506	NA	NA
rs7613695	3	85897657	T	A	0.0281861	1.91e-10	0.0132	0.05479	0.004	0.3538	1.0142	0.1492	NA	NA
rs7620825	3	85917289	T	G	0.0277003	1.92e-10	0.006	0.3778	0.007	0.08754	1.017	0.08427	0.027	0.04125
rs11914525	3	85880768	G	A	0.0283107	1.93e-10	0.0119	0.09445	0.003	0.4124	1.01317	0.1834	NA	NA
rs12495178	3	85886077	C	T	0.0282101	2.13e-10	0.0134	0.05165	0.004	0.3592	1.0142	0.1483	0.0368	0.006229
rs6939048	6	26327953	A	G	0.0278172	2.18e-10	0.0013	0.8475	0.007	0.105	1.013	0.204	0.009	0.5024
rs2179152	6	26325888	C	T	0.0277384	2.35e-10	0.0012	0.8616	0.008	0.04275	1.01729	0.08861	0.0105	0.4347
rs1125000	6	26287256	T	C	0.0266243	2.45e-10	-0.0031	0.6429	0.008	0.04627	1.011	0.2501	-0.0003	0.9836
rs9467703	6	26318903	G	A	0.0276888	2.52e-10	0.001	0.8856	0.008	0.04861	1.01626	0.1051	0.0102	0.4462
rs4145910	6	26313305	C	T	0.0276878	2.53e-10	0.0009	0.8988	0.008	0.04435	1.01626	0.1012	0.0102	0.4464
rs7746807	6	26293338	A	C	0.0268097	2.53e-10	-0.0012	0.8566	0.007	0.07697	1.009	0.354	0	0.9984
rs766407	6	26319534	C	T	0.0275925	2.92e-10	0.0009	0.8983	0.008	0.04593	1.01626	0.105	0.0104	0.4385
rs13099482	3	85916542	A	T	0.0273429	3.47e-10	0.0053	0.438	0.006	0.151	1.014	0.1678	NA	NA
rs3902500	3	85883150	A	G	0.0277196	3.66e-10	0.0136	0.04705	0.004	0.3276	1.014	0.1551	NA	NA
rs2624833	3	50212512	T	G	-0.0281421	3.8e-10	-0.0139	0.04983	-0.009	0.04859	0.971	0.005371	NA	NA
rs12632110	3	50224225	G	A	0.028067	3.92e-10	0.0144	0.03873	0.011	0.009222	1.03413	0.0007897	NA	NA
rs9358915	6	26277268	A	G	0.0265168	4.04e-10	-0.0009	0.8883	0.007	0.08497	1.008	0.3823	-0.0012	0.9245
rs6908328	6	26292855	A	C	0.0265144	4.11e-10	-0.0021	0.7499	0.007	0.07508	1.008	0.3955	NA	NA
rs11919418	3	50233215	G	T	-0.0280123	4.23e-10	-0.0139	0.04754	-0.01	0.02227	0.969932	0.002313	-0.0249	0.06656
rs9393694	6	26279296	C	T	0.0263774	4.91e-10	-0.001	0.8844	0.007	0.0864	1.00806	0.3842	-0.0012	0.9245
rs12637671	3	50224562	A	G	0.02792	5.02e-10	0.0144	0.03946	0.009	0.0298	1.032	0.002746	NA	NA
rs9366649	6	26329103	A	T	0.0262632	6.18e-10	-0.0009	0.8905	0.006	0.1315	1.008	0.4011	0.0013	0.9189
rs2280406	3	49941436	A	G	-0.0262466	6.28e-10	-0.0146	0.02825	-0.012	0.003161	0.963	7.917e-05	NA	NA
rs2526397	3	50187790	T	G	-0.0274177	6.97e-10	-0.0121	0.083	-0.009	0.04074	0.972	0.004502	NA	NA
rs6916289	6	26289122	T	A	0.0261374	7.09e-10	-0.0017	0.7978	0.007	0.0906	1.00806	0.4116	-0.0004	0.9762
rs2352974	3	49890613	T	C	-0.0262735	8.11e-10	-0.0188	0.005088	-0.014	0.0003354	0.961	4.13e-05	NA	NA
rs809871	6	26256526	G	C	0.0263059	8.7e-10	-0.0025	0.7148	0.011	0.007885	1.01833	0.06317	0.0088	0.4936
rs3847223	9	1790488	T	G	0.0261365	9.04e-10	0.0026	0.696	0.013	0.00118	1.032	0.00103	0.0222	0.08345
rs1906252	6	98550289	A	C	0.0261309	9.52e-10	0.0338	2.961e-07	0.024	1.126e-09	1.046	1.988e-06	0.0398	0.001978
rs1487441	6	98553894	A	G	0.0260357	1.05e-09	0.0342	2.177e-07	0.025	3.218e-10	1.048	1.161e-06	0.0407	0.001563
rs6935954	6	26255451	G	A	0.0260575	1.25e-09	-0.0024	0.7229	0.01	0.01208	1.01729	0.06983	0.0086	0.5061
rs11998763	9	1787687	A	G	0.0256968	1.77e-09	0.0043	0.5243	0.012	0.002797	1.033	0.0008266	NA	NA
rs4600827	3	85958384	A	G	0.0259273	2.26e-09	0.0051	0.4509	0.003	0.5491	1.009	0.3573	0.0178	0.1812
rs2271961	3	49878113	C	T	-0.0254949	2.34e-09	-0.0192	0.003736	-0.015	0.0001441	0.958773	1.382e-05	-0.0171	0.1838
rs6765484	3	50041313	T	C	0.0253563	2.7e-09	0.014	0.03395	0.01	0.0103	1.037	0.0001125	0.0086	0.5045
rs7028588	9	1786335	T	C	0.0258613	2.8e-09	0.0032	0.6362	0.012	0.004101	1.032	0.001144	NA	NA
rs9320913	6	98584733	A	C	0.0252748	2.89e-09	0.0334	7.016e-07	0.025	3.502e-10	1.047	1.275e-06	0.0415	0.001234
rs12206087	6	98582900	A	G	0.0252811	2.89e-09	0.0339	2.932e-07	0.025	3.887e-10	1.047	1.391e-06	0.0415	0.001234
rs12202969	6	98576223	A	G	0.0252734	2.9e-09	0.0338	3.235e-07	0.025	4.857e-10	1.047	1.399e-06	0.0411	0.00139
rs10810849	9	1785513	A	G	0.0258518	2.92e-09	0.0031	0.6461	0.011	0.005139	1.032	0.001424	NA	NA
rs2271960	3	49878078	C	T	-0.0253368	2.94e-09	-0.0191	0.003893	-0.015	0.0001693	0.958773	1.207e-05	-0.0163	0.2066
rs2236941	3	50247824	T	C	-0.0267063	3e-09	-0.0131	0.05874	-0.009	0.04183	0.97	0.003513	-0.0279	0.04071
rs10810825	9	1776776	A	G	0.0259586	3.03e-09	0.0026	0.7004	0.011	0.005313	1.032	0.001315	NA	NA
rs7642934	3	50174848	A	G	0.0252099	3.09e-09	0.0186	0.005771	0.012	0.00418	1.038	8.208e-05	NA	NA
rs2624824	3	50088266	C	T	0.025125	3.26e-09	0.0156	0.01947	0.01	0.01092	1.03627	0.0002294	0.0064	0.6196
rs2013208	3	50129399	T	C	0.0250985	3.39e-09	0.0158	0.01641	0.011	0.005049	1.039	7.024e-05	0.0059	0.6487
rs7635601	3	50044006	A	T	-0.0291516	3.42e-09	-0.0061	0.4256	-0.01	0.03476	0.971	0.009327	-0.0208	0.1644
rs2240326	3	50128386	A	G	0.0250922	3.43e-09	0.0155	0.01968	0.011	0.009178	1.036	0.0002353	0.0059	0.6463
rs10049087	3	50123417	G	A	0.0250784	3.5e-09	0.0158	0.01637	0.011	0.004242	1.03842	8.27e-05	0.0067	0.6052
rs2624853	3	50128893	G	A	0.0250307	3.74e-09	0.0158	0.0165	0.011	0.005031	1.03842	7.678e-05	0.0059	0.6453
rs2526748	3	50080439	G	A	0.025064	3.75e-09	0.0143	0.03025	0.01	0.01327	1.0352	0.0002791	0.0065	0.6148
rs7428430	3	50174184	T	C	0.0250153	3.77e-09	0.0164	0.01392	0.012	0.002084	1.037	0.0001663	NA	NA
rs13082138	3	85954367	T	G	0.0255453	3.8e-09	0.0053	0.4374	0.005	0.242	1.014	0.1608	0.0179	0.1788
rs2245365	3	50097319	A	C	0.0250537	3.84e-09	0.0142	0.03162	0.009	0.02789	1.032	0.0009494	0.0067	0.6046
rs9866695	3	50069452	T	G	0.0250433	3.88e-09	0.0143	0.03025	0.01	0.01448	1.035	0.0003233	0.0062	0.6285
rs10963208	9	1777676	A	G	0.0257192	3.92e-09	0.0026	0.7005	0.011	0.006142	1.031	0.001562	NA	NA
rs7621352	3	50070763	C	A	0.0250321	3.94e-09	0.0142	0.03077	0.01	0.008986	1.03627	0.0002187	0.0065	0.6167
rs12954661	18	35160655	T	C	0.0264341	3.95e-09	0.0087	0.2105	0.017	3.458e-05	1.04	0.0001309	0.0186	0.1697
rs9814664	3	50078541	T	C	0.0250235	3.97e-09	0.0143	0.03028	0.01	0.0152	1.035	0.0003253	0.0065	0.6123
rs1543681	6	26187783	A	C	0.0250605	4.01e-09	-0.0069	0.2991	0.007	0.06322	1.014	0.1505	0.0006	0.9659
rs11708377	3	85931918	A	T	0.0255905	4.05e-09	0.0059	0.3901	0.004	0.2805	1.012	0.2183	0.0189	0.1564
rs1941955	18	35162838	C	T	0.0264145	4.05e-09	0.0085	0.2199	0.016	8.393e-05	1.0395	0.0001253	0.0184	0.1724
rs6792892	3	49995518	C	T	-0.0250106	4.12e-09	-0.0142	0.03063	-0.009	0.01824	0.966184	0.0003583	-0.006	0.6416
rs2526754	3	50125996	A	G	0.0249802	4.14e-09	0.0158	0.01653	0.011	0.01029	1.038	0.00015	0.0066	0.6083
rs2301166	3	50148305	G	C	0.0249701	4.17e-09	0.0158	0.01654	0.012	0.003809	1.03842	6.805e-05	0.0059	0.6479
rs4688758	3	50028385	A	G	-0.0249964	4.2e-09	-0.0146	0.02692	-0.01	0.01684	0.966	0.0003438	-0.0068	0.5998
rs6771546	3	49968572	C	T	-0.0249853	4.23e-09	-0.0145	0.02761	-0.009	0.01976	0.967118	0.0005512	-0.0072	0.5782
rs11130233	3	50018585	G	T	-0.0249998	4.3e-09	-0.0142	0.03144	-0.009	0.01849	0.967118	0.0004147	-0.006	0.6406
rs4688689	3	50035542	T	C	-0.0250045	4.33e-09	-0.0142	0.03087	-0.009	0.01865	0.967	0.0004847	-0.0059	0.6502
rs9861216	3	50059339	C	T	0.0249834	4.35e-09	0.0143	0.0304	0.01	0.01459	1.03413	0.0003688	0.0061	0.6354
rs2624843	3	49997963	A	G	-0.0249575	4.4e-09	-0.0142	0.03281	-0.009	0.0295	0.969	0.001074	-0.0059	0.6466
rs6772095	3	49978069	T	C	-0.0249547	4.42e-09	-0.0143	0.02979	-0.01	0.01692	0.967	0.0005054	-0.006	0.6392
rs7615318	3	49987475	T	C	-0.0286028	4.44e-09	-0.0071	0.3476	-0.01	0.03617	0.975	0.02582	-0.0196	0.1796
rs7628058	3	50039474	A	G	-0.0249447	4.47e-09	-0.0142	0.03117	-0.01	0.01729	0.967	0.0004072	-0.0067	0.606
rs4688690	3	50022292	A	G	-0.0249411	4.49e-09	-0.0142	0.03166	-0.01	0.01452	0.967	0.0004048	-0.0061	0.6389
rs7621026	3	49975334	G	A	-0.0249397	4.5e-09	-0.0144	0.02941	-0.009	0.02183	0.967118	0.0005279	-0.0064	0.6184
rs2883057	3	49998282	T	C	-0.0249365	4.66e-09	-0.0142	0.03081	-0.009	0.01985	0.967	0.0004818	-0.0059	0.6453
rs7242923	18	35159833	C	T	0.0263136	4.68e-09	0.0086	0.2147	0.017	5.657e-05	1.04058	0.0001069	0.0185	0.1698
rs2240327	3	50113034	G	A	0.0248962	4.71e-09	0.0158	0.01602	0.011	0.005343	1.03842	8.635e-05	0.007	0.5846
rs2252833	3	50004209	A	G	-0.0248925	4.87e-09	-0.0141	0.03181	-0.009	0.01815	0.966	0.0003643	-0.0059	0.6479
rs3774733	3	50037123	G	C	-0.0248938	4.9e-09	-0.0142	0.03099	-0.009	0.01827	0.967118	0.000475	-0.0064	0.6219
rs7504262	18	35160143	A	G	-0.0262899	5.1e-09	-0.0087	0.2135	-0.017	5.473e-05	0.962	0.0001341	-0.0188	0.1638
rs2353579	3	50027774	T	C	-0.0248717	5.11e-09	-0.0145	0.02837	-0.009	0.02118	0.967	0.000511	-0.0071	0.5803
rs10963203	9	1777553	A	G	0.025531	5.12e-09	0.0026	0.7012	0.011	0.007166	1.029	0.002958	0.023	0.0839
rs13293011	9	1785189	G	A	0.0253434	5.38e-09	0.003	0.6618	0.012	0.003402	1.03199	0.00124	NA	NA
rs2008877	3	50162291	G	T	0.0247832	5.72e-09	0.0159	0.01565	0.012	0.003921	1.03842	6.255e-05	0.0061	0.6333
rs11130228	3	50003246	T	C	-0.024779	5.84e-09	-0.0142	0.03137	-0.009	0.01953	0.967	0.0004945	-0.006	0.6426
rs12496973	3	50002245	C	T	-0.0247318	6.25e-09	-0.0142	0.0314	-0.009	0.01855	0.967118	0.0004009	-0.006	0.6415
rs11130218	3	49752372	T	C	0.0246568	6.65e-09	0.0199	0.002494	0.015	0.0001529	1.042	1.708e-05	0.0129	0.3166
rs10963257	9	1785395	A	T	0.0247801	7.2e-09	0.004	0.5534	0.012	0.004242	1.032	0.0009261	NA	NA
rs9859153	3	49807085	T	G	-0.0245604	7.28e-09	-0.0196	0.002901	-0.014	0.0003655	0.962	5.077e-05	-0.0136	0.2906
rs806977	6	26189615	G	A	0.0246306	7.29e-09	-0.0069	0.2964	0.007	0.06401	1.01317	0.1752	0	0.9993
rs1128535	3	49866392	T	C	-0.0245727	7.42e-09	-0.0197	0.003155	-0.013	0.0008871	0.963	9.012e-05	-0.0159	0.2166
rs9815766	3	49783103	T	C	0.0245443	7.47e-09	0.0198	0.002691	0.015	0.0001278	1.043	1.312e-05	0.0135	0.2923
rs4855862	3	49748833	T	C	0.0245475	7.48e-09	0.02	0.002475	0.016	0.0001081	1.042	1.64e-05	0.0129	0.3172
rs1049256	3	49763338	C	T	0.0245293	7.61e-09	0.0199	0.002582	0.014	0.0004453	1.03842	6.725e-05	0.0129	0.3138
rs3749240	3	49750188	A	T	0.0245322	7.62e-09	0.02	0.002452	0.015	0.000291	1.039	6.308e-05	0.013	0.3138
rs7634902	3	49762662	T	G	0.0245281	7.63e-09	0.02	0.002482	0.014	0.0005919	1.041	4.401e-05	0.013	0.3123
rs9876508	3	49780844	A	G	0.0245351	7.7e-09	0.0198	0.002643	0.014	0.0003433	1.039	5.517e-05	0.0135	0.2951
rs4855867	3	49745822	T	C	0.0245307	7.74e-09	0.0199	0.002496	0.016	0.0001078	1.042	1.624e-05	0.013	0.3138
rs10511084	3	85570561	A	G	0.0253669	7.92e-09	0.0227	0.0009	0.009	0.0274	1.019	0.0547	0.0231	0.08391
rs11716575	3	49744890	G	A	0.024515	7.94e-09	0.0199	0.002494	0.016	0.0001084	1.04167	1.625e-05	0.0128	0.3185
rs7648987	3	49868455	G	A	-0.0244933	8.05e-09	-0.0194	0.003348	-0.013	0.001222	0.962464	0.0001108	-0.016	0.2159
rs6802890	3	49832261	G	A	-0.0245081	8.06e-09	-0.0195	0.003164	-0.015	0.0002657	0.960615	2.722e-05	-0.0147	0.2537
rs9872864	3	49792023	G	A	0.0245046	8.09e-09	0.0197	0.002786	0.015	0.0001724	1.04275	1.419e-05	0.0134	0.2957
rs11130221	3	49819102	G	C	-0.0244643	8.33e-09	-0.0194	0.00331	-0.014	0.0004071	0.961538	4.543e-05	-0.0141	0.271
rs2246832	3	49881134	T	A	-0.024588	8.53e-09	-0.019	0.004283	-0.014	0.0003439	0.961538	4.048e-05	-0.0164	0.2042
rs7372730	3	49790682	G	C	0.0244642	8.56e-09	0.0197	0.002782	0.016	9.669e-05	1.04275	1.321e-05	0.0135	0.2922
rs2234391	3	49842625	G	A	-0.0244496	8.62e-09	-0.0195	0.003173	-0.014	0.0004307	0.961538	3.921e-05	-0.0152	0.2388
rs11709680	3	49745188	T	C	0.0244636	8.75e-09	0.02	0.002473	0.016	0.0001079	1.042	1.649e-05	0.0129	0.3153
rs12632674	3	85625019	G	A	0.0253735	9.18e-09	0.0229	0.0008805	0.01	0.01409	1.02249	0.02296	0.0219	0.1001
rs9855505	3	49792158	G	T	0.0244022	9.35e-09	0.0197	0.002805	0.014	0.0003602	1.0395	4.889e-05	0.0136	0.2916
rs806789	6	26229161	A	C	0.0244348	9.35e-09	-0.005	0.4461	0.009	0.03294	1.014	0.1598	NA	NA
rs9482094	6	98364895	G	A	-0.0251893	9.96e-09	-0.0267	9.704e-05	-0.017	3.079e-05	0.965251	0.0004517	-0.0345	0.01035
rs7649348	3	49772375	A	G	0.0243267	1.04e-08	0.0199	0.002602	0.014	0.0003969	1.039	6.762e-05	0.0141	0.2735
rs2122236	3	85566088	G	T	0.0251603	1.06e-08	0.0227	0.000921	0.009	0.02198	1.02041	0.04025	0.0226	0.09035
rs7645061	3	49868842	T	C	-0.0242999	1.06e-08	-0.0194	0.003381	-0.013	0.001237	0.962	0.0001089	-0.0159	0.2181
rs695238	3	49869158	C	A	-0.0242848	1.1e-08	-0.0193	0.003565	-0.014	0.0003431	0.961538	4.014e-05	-0.0159	0.2169
rs17022974	3	85597454	C	T	0.0251274	1.1e-08	0.0231	0.0007269	0.01	0.01801	1.02041	0.03594	NA	NA
rs9372625	6	98344031	A	G	0.0250684	1.11e-08	0.0274	6.323e-05	0.016	7.834e-05	1.038	0.0001809	NA	NA
rs11927145	3	85602225	G	A	0.0251099	1.12e-08	0.0231	0.000735	0.01	0.01866	1.02145	0.0326	NA	NA
rs806795	6	26205293	A	G	0.0243526	1.14e-08	-0.007	0.2982	0.007	0.09434	1.014	0.1421	NA	NA
rs2073726	3	50223593	A	T	0.0243441	1.28e-08	0.0152	0.02236	0.009	0.02427	1.038	0.000196	NA	NA
rs4339469	6	98369230	G	T	-0.0250206	1.28e-08	-0.028	5.568e-05	-0.017	3.148e-05	0.965251	0.0002942	NA	NA
rs17023016	3	85614074	C	A	0.0250462	1.29e-08	0.0229	0.0008719	0.01	0.01656	1.02249	0.02697	NA	NA
rs2069052	4	159679574	T	C	-0.0248594	1.32e-08	-0.0049	0.4668	-0.003	0.5201	0.984	0.1009	-0.0254	0.05515
rs7666007	4	159677712	A	G	-0.0249162	1.36e-08	-0.0049	0.4659	-0.002	0.5588	0.984	0.1083	-0.0254	0.05517
rs1941954	18	35159596	C	A	0.0257866	1.39e-08	0.0097	0.1687	0.018	3.472e-05	1.04058	0.0001071	NA	NA
rs7613875	3	49971514	A	C	-0.0243191	1.39e-08	-0.0159	0.01845	-0.009	0.03022	0.968	0.0006234	NA	NA
rs11210887	1	44076019	A	G	0.0261903	1.42e-08	0.0071	0.3237	0.008	0.05925	1.016	0.1387	0.0299	0.03414
rs11153969	6	98358220	C	T	-0.0249237	1.47e-08	-0.0267	0.0001013	-0.017	3.372e-05	0.965251	0.00047	-0.0342	0.01098
rs13123982	4	159700060	A	G	-0.0247304	1.47e-08	-0.0057	0.4028	-0.003	0.4627	0.983	0.08112	-0.0256	0.05315
rs11711407	3	50225029	G	A	0.0242425	1.54e-08	0.0154	0.02095	0.009	0.03243	1.03627	0.0003289	NA	NA
rs12455348	18	35197842	G	A	-0.0252416	1.6e-08	-0.0099	0.1546	-0.018	1.927e-05	0.962464	0.0001648	-0.0107	0.4319
rs12488773	3	86048247	G	C	0.0246955	1.63e-08	0.0061	0.3635	0.005	0.2036	1.01317	0.1681	NA	NA
rs9964724	18	35159124	T	C	0.0258429	1.65e-08	0.0093	0.1907	0.016	9.942e-05	1.04	0.0001345	0.0148	0.2784
rs12956949	18	35171653	A	G	0.02498	1.74e-08	0.0066	0.3394	0.016	0.0001088	1.036	0.0004786	0.0123	0.3577
rs6507210	18	35169497	A	T	0.0250068	1.79e-08	0.0065	0.3449	0.016	0.0001082	1.035	0.0005369	0.0122	0.3627
rs4619844	4	159798538	C	A	-0.0245711	1.82e-08	-0.0047	0.4925	-0.003	0.501	0.984252	0.1076	-0.0257	0.05237
rs13148521	4	159802111	G	A	-0.0245761	1.82e-08	-0.0046	0.4958	-0.003	0.5059	0.984252	0.1088	-0.0256	0.05355
rs4493489	4	159698026	C	T	-0.0245305	1.84e-08	-0.0051	0.4532	-0.004	0.3513	0.981354	0.06303	-0.0257	0.05247
rs10946808	6	26233387	G	A	0.0269007	1.84e-08	-0.0161	0.02715	0.006	0.185	1.0101	0.3397	0.0019	0.8979
rs6905544	6	98411631	G	A	-0.0244389	1.87e-08	-0.0262	0.0001007	-0.02	2.162e-06	0.963391	0.0002187	-0.036	0.005677
rs11082014	18	35197905	T	G	-0.0251132	1.88e-08	-0.01	0.1517	-0.018	1.902e-05	0.962	0.0001496	-0.0107	0.4298
rs6853442	4	159697559	T	G	-0.0245072	1.9e-08	-0.006	0.3835	-0.003	0.4184	0.98	0.03645	NA	NA
rs1375567	3	85636711	G	A	0.0247127	1.94e-08	0.0226	0.001025	0.01	0.01165	1.02354	0.01726	0.0233	0.08179
rs4331733	4	159698086	G	A	-0.0244849	1.97e-08	-0.0056	0.4045	-0.004	0.3788	0.981354	0.05727	-0.0258	0.05176
rs13114888	4	159681559	T	C	-0.024476	1.98e-08	-0.0053	0.4355	-0.002	0.6496	0.985	0.1168	NA	NA
rs12491891	3	86086384	T	C	0.0245429	2.02e-08	0.0074	0.2788	0.005	0.2549	1.011	0.2571	NA	NA
rs10872224	6	98435125	T	G	-0.0243831	2.05e-08	-0.026	0.0001152	-0.019	2.399e-06	0.965	0.0003102	-0.0374	0.004004
rs13103926	4	159745169	T	C	-0.0244751	2.09e-08	-0.0054	0.4257	-0.003	0.5043	0.984	0.1042	-0.0274	0.0385
rs11728711	4	159751153	T	A	-0.0244597	2.12e-08	-0.0053	0.4315	-0.002	0.5562	0.984252	0.1068	-0.0265	0.04529
rs4328866	4	159708176	C	G	-0.0245296	2.14e-08	-0.0017	0.8137	-0.005	0.2779	0.98	0.0411	NA	NA
rs12967741	18	35168263	G	A	0.0248426	2.21e-08	0.0065	0.3472	0.017	3.91e-05	1.03627	0.0003262	NA	NA
rs4368495	3	86013817	G	C	0.0243733	2.26e-08	0.0063	0.353	0.005	0.2698	1.01112	0.2443	0.0139	0.2972
rs13061174	3	86086872	A	G	0.0244405	2.26e-08	0.0053	0.4331	0.005	0.2338	1.011	0.2555	0.0131	0.3222
rs10511082	3	85615903	C	T	0.0245714	2.27e-08	0.0229	0.0008739	0.01	0.01641	1.02145	0.02757	NA	NA
rs4688895	3	86034756	G	A	0.0244141	2.35e-08	0.0059	0.3819	0.005	0.2418	1.01317	0.1735	NA	NA
rs811041	6	26226032	G	C	0.0264043	2.36e-08	-0.0165	0.0378	0.004	0.3436	1.00806	0.4671	NA	NA
rs12486982	3	86037162	C	T	0.0244119	2.37e-08	0.0057	0.3949	0.004	0.3461	1.0101	0.293	0.0105	0.4294
rs17286116	4	159792630	T	C	-0.0243827	2.42e-08	-0.0047	0.4884	-0.003	0.4801	0.984	0.1018	-0.0258	0.05153
rs10779014	12	83982559	G	A	0.0237834	2.43e-08	-0.0016	0.8128	0.009	0.02423	1.01729	0.07391	0.0192	0.1339
rs990646	12	84007234	G	A	0.0237759	2.45e-08	-0.0012	0.8606	0.009	0.01974	1.01833	0.06534	0.0213	0.09756
rs446011	12	83973287	T	A	0.0237865	2.45e-08	-0.0014	0.8299	0.009	0.0248	1.01729	0.07391	0.0193	0.1325
rs12962050	18	35179808	A	G	0.024784	2.49e-08	0.0071	0.3075	0.017	7.358e-05	1.037	0.0003541	0.0096	0.4749
rs9320823	6	98429337	C	T	-0.0242214	2.53e-08	-0.026	0.0001102	-0.02	2.163e-06	0.963391	0.0001965	-0.0369	0.004593
rs324776	12	84000691	C	T	0.0237362	2.57e-08	-0.002	0.7588	0.01	0.0149	1.01833	0.05903	0.0185	0.149
rs421713	12	84005757	T	C	0.0237292	2.61e-08	-0.0009	0.8923	0.009	0.02553	1.018	0.06953	0.0197	0.1233
rs13152601	4	159732774	A	G	-0.024399	2.64e-08	-0.0055	0.4182	-0.002	0.5496	0.986	0.1396	-0.0272	0.04006
rs2325006	3	86019794	A	G	0.0243474	2.64e-08	0.0067	0.3239	0.004	0.3201	1.011	0.2854	0.0124	0.3509
rs12491363	3	86020469	G	C	0.0243328	2.67e-08	0.0077	0.2616	0.005	0.2412	1.01215	0.2086	0.0131	0.3241
rs324787	12	83996084	C	T	0.0237299	2.77e-08	-0.002	0.761	0.01	0.01771	1.01833	0.05794	0.0184	0.1511
rs7505519	18	35172316	A	G	0.0246854	2.77e-08	0.0066	0.3349	0.016	0.0001143	1.035	0.0005535	0.0123	0.358
rs2347078	4	159753922	G	T	-0.0242685	2.78e-08	-0.0052	0.4409	-0.002	0.5616	0.985222	0.1273	-0.0265	0.04525
rs12492459	3	86022046	C	G	0.0243015	2.78e-08	0.0068	0.3182	0.004	0.3033	1.011	0.2768	0.0125	0.3485
rs6539763	12	83972005	T	C	-0.0237046	2.82e-08	0.0014	0.8332	-0.009	0.02037	0.983	0.07031	-0.0193	0.1319
rs389844	12	83977425	G	A	0.0236735	2.83e-08	-0.0014	0.8269	0.009	0.03302	1.01729	0.08037	0.0193	0.1314
rs1557343	18	35159172	T	A	0.0253977	2.85e-08	0.0093	0.1901	0.017	8.438e-05	1.04167	9.343e-05	NA	NA
rs4131480	4	159737112	G	A	-0.024253	2.86e-08	-0.0054	0.4227	-0.003	0.5071	0.984252	0.1067	-0.027	0.04164
rs1497353	12	84054044	A	G	-0.0238238	2.89e-08	0.0006	0.934	-0.009	0.02537	0.982	0.05877	-0.0193	0.1323
rs1397895	12	84020389	C	T	0.0236539	2.93e-08	-0.0017	0.7936	0.009	0.02404	1.01626	0.08802	0.0198	0.1235
rs2667481	12	84017270	A	G	0.0236451	2.95e-08	-0.0016	0.8058	0.009	0.02508	1.017	0.07484	0.0198	0.1232
rs10779019	12	84051927	C	T	-0.0238067	2.97e-08	0.0012	0.8556	-0.009	0.02405	0.982318	0.0574	-0.0195	0.1285
rs1826902	12	84014359	G	A	0.0236246	2.99e-08	-0.0017	0.8008	0.008	0.04647	1.01523	0.1149	0.0198	0.1228
rs10862709	12	84047250	C	T	-0.0237984	2.99e-08	0.0007	0.9179	-0.009	0.02644	0.982318	0.06456	-0.0194	0.1306
rs13106780	4	159733241	G	C	-0.0241901	3.08e-08	-0.0054	0.4243	-0.003	0.5254	0.984252	0.1139	-0.0277	0.03681
rs4482713	4	159730010	C	A	-0.0241837	3.1e-08	-0.0054	0.428	-0.003	0.4634	0.983284	0.09013	-0.0267	0.04402
rs2731212	12	84019008	C	T	0.0235976	3.13e-08	-0.0016	0.8075	0.009	0.01861	1.01833	0.06052	0.0196	0.1268
rs1511582	12	84009783	T	C	0.0235626	3.25e-08	-0.001	0.8795	0.009	0.02978	1.018	0.07182	0.0194	0.1296
rs1858328	12	84025395	C	T	-0.0235727	3.28e-08	0.0008	0.8994	-0.009	0.02543	0.982318	0.06108	-0.0195	0.1283
rs7237475	18	35167222	C	T	0.024557	3.33e-08	0.0027	0.7857	0.014	0.005762	1.03413	0.009961	NA	NA
rs324786	12	83993643	A	G	0.0235458	3.36e-08	-0.0016	0.8151	0.01	0.01457	1.018	0.06075	0.0191	0.136
rs2645978	12	84014959	T	G	0.0235341	3.37e-08	-0.0017	0.7925	0.009	0.02783	1.018	0.06817	0.0198	0.1222
rs324779	12	84002788	A	T	0.0235482	3.38e-08	-0.0008	0.902	0.01	0.01635	1.019	0.05782	0.0196	0.1261
rs11728672	4	159751055	G	A	-0.0241055	3.45e-08	-0.0054	0.4288	-0.002	0.5693	0.984252	0.1169	-0.0266	0.04463
rs2667480	12	84018850	A	G	0.0235184	3.49e-08	-0.0017	0.8006	0.009	0.02516	1.018	0.07207	0.0192	0.1347
rs13115760	4	159799942	T	C	-0.0241019	3.55e-08	-0.0046	0.4954	-0.003	0.5044	0.984	0.1081	-0.0257	0.05297
rs2645975	12	83996127	A	C	0.0235321	3.55e-08	-0.0016	0.8103	0.009	0.01842	1.018	0.06619	0.0189	0.1408
rs7243439	18	35156196	G	A	-0.0280323	3.58e-08	-0.0021	0.7918	-0.013	0.003591	0.967118	0.003403	-0.0167	0.2662
rs901630	6	98539519	T	C	0.0239238	3.66e-08	0.0268	8.325e-05	0.02	9.901e-07	1.041	5.109e-05	0.0398	0.00289
rs7637879	3	85533359	C	T	0.0241541	3.7e-08	0.0227	0.0009069	0.009	0.02798	1.01937	0.05103	0.0208	0.1199
rs9955296	18	35156537	A	C	0.0278854	3.7e-08	0.0035	0.6583	0.016	0.0006957	1.04	0.0005318	0.0163	0.2766
rs7701440	5	60620980	C	T	-0.0233502	3.78e-08	-0.021	0.001519	-0.004	0.3672	0.990099	0.2852	-0.0239	0.0625
rs9358913	6	26239404	G	A	0.0265768	4.07e-08	-0.012	0.1075	0.004	0.3758	1.00503	0.6577	0.0011	0.9421
rs12959642	18	35154480	G	A	0.0277989	4.09e-08	0.0007	0.9323	0.013	0.004559	1.03306	0.004403	NA	NA
rs6507216	18	35195719	T	G	-0.0245317	4.32e-08	-0.0088	0.206	-0.017	3.855e-05	0.963	0.0002306	-0.0092	0.4964
rs7243428	18	35156177	G	A	-0.0278233	4.33e-08	-0.0032	0.6787	-0.015	0.001451	0.963391	0.001125	-0.0166	0.2714
rs3001723	1	44037685	A	G	-0.0252581	4.42e-08	-0.0071	0.3243	-0.008	0.06726	0.984	0.1181	-0.0305	0.03067
rs17570353	18	35154734	A	G	-0.0278257	4.46e-08	-0.0033	0.6706	-0.014	0.002703	0.967	0.003264	-0.0162	0.2915
rs9953231	18	35150526	A	G	-0.0277726	4.48e-08	-0.0035	0.6603	-0.013	0.003741	0.968	0.003535	-0.015	0.3172
rs10517696	4	159752665	G	A	-0.0239062	4.49e-08	-0.0053	0.4382	-0.003	0.5295	0.984252	0.1059	-0.0265	0.04529
rs9375195	6	98562720	A	G	0.023271	4.65e-08	0.0333	4.175e-07	0.022	5.575e-08	1.042	1.209e-05	0.0357	0.005127
rs7233417	18	35200180	A	G	-0.0241804	4.67e-08	-0.0076	0.2689	-0.016	0.000136	0.969	0.001587	-0.0086	0.5218
rs4688745	3	50240338	C	T	-0.0233815	4.78e-08	-0.0147	0.02899	-0.008	0.05512	0.968054	0.0008719	-0.0035	0.7882
rs7624108	3	85527273	T	G	0.0239634	4.87e-08	0.0228	0.0008787	0.01	0.01862	1.021	0.03705	0.0203	0.1282
rs9998332	4	159835412	T	C	0.0237957	4.92e-08	0.0061	0.366	0.003	0.5385	1.014	0.1615	0.0251	0.05829
rs4458695	6	98528404	A	G	0.023704	4.96e-08	0.0266	8.574e-05	0.02	1.122e-06	1.04	7.018e-05	0.0397	0.002895
rs4690916	4	159840477	T	C	0.023817	4.96e-08	0.0065	0.3383	0.002	0.6775	1.014	0.1572	0.0232	0.081

## Sheet: Verbal-numerical Reasoning
Table S5B. SNP look-ups of genome-wide significant association results for Verbal-numerical reasoning (P<5 x 10-8) in general cognitive function (CHARGE; Davies et al., 2015), SSGAC educational attainment (years and college; SSGAC; Rietveld et al., 2013) and childhood intelligence (CHIC; Benyamin et al., 2014). The results are ordered by significance of the association in the Verbal-numerical Rea…
					Verbal-numerical reasoning UK Biobank		General cognitive function CHARGE		Education - years SSGAC		Education- college SSGAC		Childhood intelligence CHIC
Marker Name	Chromosome	Position	Allele 1	Allele 2	Beta	P	Beta	P	Beta	P	OR	P	Beta	P
rs2142694	22	42542870	A	G	-0.05119	7.45e-12	-0.0197	0.003406	-0.001	0.8933	1.005	0.572	NA	NA
rs6002626	22	42517989	G	C	0.0493435	3.5e-11	0.0201	0.002493	0	0.949	0.993049	0.4562	0.001	0.9382
rs2284087	22	42485671	C	T	0.049272	3.95e-11	0.0208	0.001663	0	0.9467	0.993049	0.441	0.0007	0.9576
rs7245	22	42481849	A	G	0.0493559	3.95e-11	0.0208	0.001708	0	0.9524	0.992	0.4105	0.0006	0.9628
rs5751216	22	42508937	T	G	0.0491515	4.57e-11	0.0204	0.002052	0	0.9669	0.993	0.4543	0.0012	0.9268
rs5758589	22	42518382	G	A	0.0489469	4.88e-11	0.0204	0.002234	-0.001	0.8882	0.993049	0.4613	0.0005	0.9689
rs133373	22	42465788	A	G	-0.0489761	5.51e-11	-0.0214	0.001292	-0.001	0.8876	1.005	0.5884	NA	NA
rs133335	22	42416056	G	A	-0.0476621	1.51e-10	-0.0202	0.002253	0	0.9881	1.00705	0.4811	0.0021	0.8722
rs1063392	22	42454950	G	A	-0.0474358	1.92e-10	-0.021	0.001571	0	0.9551	1.00705	0.4653	NA	NA
rs133349	22	42428727	T	A	-0.0473619	2.01e-10	-0.0202	0.002318	0	0.936	1.00705	0.4399	NA	NA
rs133340	22	42417687	A	T	-0.047286	2.12e-10	-0.0206	0.001887	0.001	0.7817	1.009	0.3377	0.0018	0.8911
rs129857	22	42399686	C	T	-0.0472169	2.25e-10	-0.0207	0.001747	0.001	0.8019	1.00806	0.373	0.0009	0.9417
rs5758537	22	42397042	T	G	-0.0472021	2.26e-10	-0.0207	0.001767	0	0.9681	1.007	0.4718	0.0006	0.965
rs129856	22	42399396	G	C	-0.047173	2.34e-10	-0.0206	0.001776	0	0.9691	1.00705	0.4742	0.0003	0.9842
rs133300	22	42389839	G	A	-0.0471926	2.43e-10	-0.0206	0.00185	0.001	0.887	1.00705	0.4546	0.001	0.9353
rs133305	22	42395960	T	C	-0.0470421	2.59e-10	-0.0207	0.001756	0.001	0.8977	1.007	0.4709	0.0005	0.9717
rs133330	22	42409456	A	G	-0.0470369	2.64e-10	-0.0206	0.001813	0.001	0.8194	1.008	0.3824	0.0006	0.9645
rs133303	22	42395242	G	C	-0.0470326	2.67e-10	-0.0207	0.001772	0	0.9052	1.00705	0.4746	0.0005	0.9702
rs133306	22	42396150	A	G	-0.0469955	2.68e-10	-0.0206	0.001777	0.001	0.8124	1.008	0.3836	0.0005	0.9721
rs6519301	22	42385967	G	A	-0.0469475	3.08e-10	-0.0202	0.00218	0.001	0.8268	1.00806	0.3899	0.0023	0.8599
rs133301	22	42390093	T	C	-0.0467312	3.67e-10	-0.0207	0.001752	0	0.9175	1.007	0.4434	0.0009	0.9448
rs742089	22	42570458	A	G	-0.0475105	4.11e-10	-0.0167	0.01458	0.002	0.6108	1.008	0.3956	NA	NA
rs5758527	22	42375761	G	T	-0.0465124	4.73e-10	-0.0199	0.002613	0.001	0.7572	1.00908	0.3614	0.002	0.8793
rs5758645	22	42598951	G	T	-0.045672	1.14e-09	-0.0204	0.002217	-0.001	0.8298	1.00402	0.6526	-0.0005	0.9705
rs5751191	22	42370991	C	T	-0.0434354	6.4e-09	-0.0186	0.005324	0	0.9614	1.00402	0.6751	NA	NA
rs5751255	22	42648408	T	C	-0.0434619	6.41e-09	-0.0207	0.001794	-0.001	0.8002	1.009	0.3541	0.0034	0.7927
rs5758653	22	42613485	T	G	-0.0431585	7.7e-09	-0.0206	0.002254	-0.002	0.6721	1.006	0.5165	NA	NA
rs134902	22	42683997	A	G	-0.0431286	8.11e-09	-0.0213	0.001393	-0.001	0.8314	1.009	0.3278	0.0015	0.9093
rs5758659	22	42622003	T	C	-0.0430785	8.18e-09	-0.021	0.001575	-0.002	0.6111	1.006	0.55	0.0039	0.7596
rs134900	22	42683343	C	G	-0.043083	8.45e-09	-0.021	0.001593	-0.001	0.8178	1.009	0.3505	0.0021	0.869
rs134873	22	42657566	G	T	-0.0427046	1.16e-08	-0.0207	0.00184	-0.001	0.7889	1.00908	0.3453	0.0031	0.8076
rs5758660	22	42623718	A	C	-0.0425665	1.22e-08	-0.0207	0.001819	-0.002	0.6474	1.007	0.4912	0.0041	0.7516
rs80506	22	42689140	A	T	-0.0434861	1.26e-08	-0.0211	0.003471	-0.001	0.8468	1.009	0.3338	NA	NA
rs5751250	22	42639645	G	T	-0.0420769	1.74e-08	-0.0201	0.002405	-0.001	0.7534	1.00806	0.4254	0.0066	0.6076
rs5758670	22	42636687	C	T	-0.0419258	1.91e-08	-0.0202	0.002344	-0.002	0.6836	1.00705	0.4761	0.0077	0.5513
rs134877	22	42662371	T	C	-0.041892	2.2e-08	-0.0206	0.001924	-0.001	0.7547	1.009	0.3695	0.0022	0.8614
rs9771228	7	32322496	C	T	-0.0427273	4.18e-08	-0.0067	0.334	-0.003	0.5035	0.996016	0.6596	-0.0304	0.02465

## Sheet: Reaction Time
Table S5C. SNP look-ups of genome-wide significant association results for Reaction Time (P<5 x 10-8) in general cognitive function (CHARGE; Davies et al., 2015), SSGAC educational attainment (years and college; SSGAC; Rietveld et al., 2013) and childhood intelligence (CHIC; Benyamin et al., 2014). The results are ordered by significance of the association in the Reaction Time GWAS.
					Reaction time UK Biobank		General cognitive function CHARGE		Education - years SSGAC		Education- college SSGAC		Childhood intelligence CHIC
Marker Name	Chromosome	Position	Allele 1	Allele 2	Beta	P	Beta	P	Beta	P	OR	P	Beta	P
rs7296313	12	111878526	C	T	-0.0296961	1.11e-08	-0.0048	0.5608	-0.008	0.08073	0.987167	0.2545	NA	NA
rs2238154	12	111882485	A	C	-0.0294523	1.61e-08	-0.003	0.7162	-0.008	0.08903	0.987	0.259	0.0047	0.7677
rs1029388	12	111926901	C	T	-0.0293132	1.64e-08	-0.0024	0.7669	-0.007	0.1135	0.98912	0.3357	0.007	0.6527
rs10849947	12	111864684	C	T	-0.0292576	1.97e-08	-0.003	0.7143	-0.009	0.06027	0.985222	0.2031	NA	NA
rs2301622	12	111895203	G	C	-0.0291646	2e-08	-0.0022	0.7874	-0.008	0.09821	0.988142	0.315	0.0034	0.8318
rs10849949	12	111893537	G	A	-0.0291383	2.04e-08	-0.0029	0.7204	-0.008	0.08957	0.987167	0.2738	0.0048	0.764
rs6490162	12	111941120	C	T	-0.0288421	3.33e-08	-0.0024	0.7718	-0.007	0.1412	0.98912	0.3565	0.0061	0.6968
rs739496	12	111887659	G	A	-0.0287141	3.48e-08	-0.0046	0.5707	-0.007	0.139	0.990099	0.3891	0.0018	0.9072
rs2239195	12	111881309	T	G	-0.0287642	4.4e-08	-0.0045	0.5842	-0.008	0.07388	0.987	0.2654	NA	NA
