# Supplementary material for: Genome-wide association study of cognitive functions and educational attainment in UK Biobank (N=112 151)
Source: Mol Psychiatry. 2016 Apr 5;21(6):758–67. doi: 10.1038/mp.2016.45 (PMC4879186; doi:10.1038/mp.2016.45)
Supplement: Supplementary Table 5 [file mp201645x8.xls]

## Sheet: General Cognitive Function
Table S6A. SNP look-ups for genome-wide significant hits in GWAS of general cognitive function (CHARGE; Davies et al., 2015).
General cognitive function GWAS: Davies et al., 2015								UK Biobank GWAS lookup
								Educational Attainment		Verbal-numerical Reasoning		Reaction Time		Memory
SNP	Chromosome	Position	Gene	Allele 1	Allele 2	Beta	P	Beta	P	Beta	P	Beta	P	Beta	P
rs10457441	6	98678841		T	C	-0.0324	3.926e-09	-0.0221643	1.84947e-07	-0.0288129	0.000118996	-0.00660028	0.119868	-0.000494764	0.906945
rs1872841	6	98683409		A	C	0.0321	5.611e-09	0.0221139	2.00344e-07	0.0291212	0.000101254	0.00662744	0.118565	0.000436367	0.917934
rs10119	19	50098513	TOMM40	A	G	-0.0446	5.668e-09	0.00300187	0.483948	-0.00568054	0.451645	0.00208528	0.626278	0.00337888	0.428783
rs12204181	6	98686202		T	C	-0.032	6.64e-09	-0.0220712	2.17541e-07	-0.0291913	9.90982e-05	-0.00633653	0.136017	-0.000513795	0.903536
rs9375195	6	98669441		A	G	0.0329	6.661e-09	0.023271	4.65138e-08	0.0290676	0.000105301	0.00708369	0.0956626	0.000145799	0.972572
rs1487441	6	98660615		A	G	0.0315	1.061e-08	0.0260357	1.04993e-09	0.0334028	8.92601e-06	0.0067567	0.112679	-0.00266433	0.530607
rs1906252	6	98657010		A	C	0.0312	1.554e-08	0.0261309	9.51514e-10	0.0334877	8.61001e-06	0.00629282	0.140009	-0.00290445	0.494701
rs12202969	6	98682944		A	G	0.0312	1.624e-08	0.0252734	2.89841e-09	0.033541	7.80847e-06	0.00653894	0.123843	-0.00197646	0.640996
rs17522122	14	32372633	AKAP6	T	G	-0.0311	2.548e-08	-0.00785487	0.0672297	-0.0235437	0.00182494	0.0149876	0.000470748	0.0118992	0.00536531
rs9388171	6	98682447		C	G	-0.0315	2.63e-08	-0.0227175	9.298e-08	-0.0290533	0.000104447	-0.00656524	0.122131	-0.000787207	0.852573
rs9401634	6	98685232		T	C	-0.0314	2.852e-08	-0.0221548	1.89808e-07	-0.0290294	0.000106428	-0.00662619	0.118605	-0.000390697	0.926491
rs12206087	6	98689621		A	G	0.0305	3.149e-08	0.0252811	2.88808e-09	0.0335377	7.86031e-06	0.00662516	0.11904	-0.00201961	0.633795
rs9375225	6	98695475		T	G	0.0309	4.886e-08	0.022084	2.08532e-07	0.0289022	0.000114336	0.00680336	0.109129	0.000355851	0.933042

## Sheet: Memory
Table S6B. SNP look-ups for genome-wide significant hits in GWAS of memory (Paragraph Delayed Recall - PDR; California Verbal Learning Test Delayed Recall - CVLT) (CHARGE; Debette et al., 2015).
Memory GWAS: Debette et al., 2015								UK Biobank GWAS lookup
								Educational Attainment		Verbal-numerical Reasoning		Reaction Time		Memory
SNP	CHR	Position	Gene	Allele 1	Allele 2	Beta	P	Direction	P	Direction	P	Direction	P	Direction	P
rs13358049 (CVLT)	5	50578216	ISL1	T	C	-0.85	2.29e-08	-0.0105413	0.247418	0.0197311	0.214127	0.000182246	0.984034	-0.000388844	0.965842
rs13360092 (CVLT)	5	50564932	ISL1	A	G	-0.85	2.36e-08	-0.011026	0.228778	0.021471	0.178345	0.00223649	0.807	0.000439446	0.961604
rs4420638 (PDR)	19	50114786	APOC1	A	G	+*	5.57e-10	-0.0110583	0.040549	-0.00865557	0.365254	-0.00631789	0.241189	-0.0159442	0.0030191
* Beta not available

## Sheet: Education
Table S6C. SNP look-ups for genome-wide significant hits in GWAS of education (years of education and college) (SSGAC; Rietveld et al., 2013).
Education GWAS: Rietveld et al., 2013								UK Biobank GWAS lookup
								Educational Attainment		Verbal-numerical Reasoning		Reaction Time		Memory
SNP	CHR	Position	Gene	Allele 1	Allele 2	Beta (years)/OR (college)	P	Beta	P	Direction	P	Direction	P	Direction	P
rs11584700 (college)	1	202843606	LRRN2	A	G	0.921	2.07e-09	-0.0248395	2.07151e-06	-0.011536	0.211159	0.0049501	0.343354	0.000641441	0.902028
rs4851266 (college)	2	100184911	LOC150577	T	C	1.05	2.2e-09	0.0187608	1.55044e-05	0.028983	0.000139574	0.00727855	0.0931088	0.0060217	0.163613
rs9320913 (years)	6	98691454	LOC100129158	A	C	0.106	4.19e-09	0.0252748	2.89175e-09	0.0334556	8.2338e-06	0.00658395	0.121274	-0.00197867	0.640619

## Sheet: Alzheimer's disease
Table S6D. SNP look-ups for genome-wide significant hits in GWAS of Alzheimer’s disease (IGAP; Lambert et al., 2013).
Alzheimer's disease GWAS: Lambert et al., 2013								UK Biobank GWAS lookup
								Educational Attainment		Verbal-numerical Reasoning		Reaction Time		Memory
SNP	CHR	Position	Gene	Allele 1	Allele 2	OR	P	Beta	P	Beta	P	Beta	P	Beta	P
rs10498633	14	92926952	SLC24A4-RIN3	T	G	0.91	5.5e-09	0.00364783	0.46689	0.00346903	0.693484	-0.00138202	0.78244	0.00215698	0.66574
rs10792832	11	85867875	PICALM	A	G	0.87	9.3e-26	0.00486209	0.24936	0.00580265	0.434434	0.00301642	0.474061	-0.00277012	0.509822
rs10838725	11	47557871	CELF1	C	T	1.08	1.1e-08	-0.00252707	0.582072	0.0158715	0.0491114	-0.00666464	0.145879	-0.00416457	0.362318
rs10948363	6	47487762	CD2AP	G	A	1.1	5.2e-11	0.00157831	0.736996	0.0106943	0.195073	0.000403507	0.931441	0.00850435	0.0691091
rs11218343	11	121435587	SORL1	C	T	0.77	9.7e-15	-0.0122446	0.275403	-0.0267609	0.166195	-0.00541274	0.628843	0.00485766	0.663646
rs11771145	7	143110762	EPHA1	A	G	0.9	1.1e-13	-0.00749775	0.0910502	-0.00412962	0.595123	0.00661983	0.134981	-0.0024202	0.583841
rs1476679	7	100004446	ZCWPW1	C	T	0.91	5.6e-10	0.00367416	0.422224	0.0111345	0.165201	0.00227489	0.618619	-0.000405989	0.929013
rs17125944	14	53400629	FERMT2	C	T	1.14	7.9e-09	0.00607691	0.40649	-0.00224215	0.861601	-0.0128258	0.0791214	0.00208092	0.775112
rs190982	5	88223420	MEF2C	G	A	0.93	3.2e-08	0.00763623	0.0770952	0.0131314	0.0841777	0.0029283	0.497042	0.000373498	0.930794
rs2718058	7	37841534	NME8	G	A	0.93	4.8e-09	-0.00176275	0.689162	-0.00529941	0.494037	-0.00104764	0.811816	0.00301615	0.491927
rs28834970	8	27195121	PTK2B	C	T	1.1	7.4e-14	0.011572	0.0082675	0.0109093	0.157845	-8.5975e-05	0.984319	-0.00141699	0.745371
rs35349669	2	234068476	INPP5D	T	C	1.08	3.2e-08	-0.00297326	0.482356	0.00158758	0.831269	0.00223352	0.597119	0.00259256	0.538512
rs3865444	19	51727962	CD33	A	C	0.94	3e-06	-0.0022429	0.619614	0.00267599	0.7363	-0.00164826	0.714857	-0.00321307	0.475192
rs4147929	19	1063443	ABCA7	A	G	1.15	1.1e-15	-0.00430181	0.440307	-0.00667375	0.496854	-0.00580327	0.296641	-0.00404178	0.466258
rs6656401	1	207692049	CR1	A	G	1.18	5.7e-24	0.00724987	0.190644	-0.00670986	0.489749	-0.00296613	0.59159	-0.00403699	0.46406
rs6733839	2	127892810	BIN1	T	C	1.22	6.9e-44	-0.00704203	0.078199	-0.0127318	0.0690071	0.00258476	0.517197	0.00259206	0.515007
rs7274581	20	55018260	CASS4	C	T	0.88	2.5e-08	-0.00295124	0.697812	-0.0021824	0.871394	0.00113446	0.881158	-0.00666209	0.378847
rs8093731	18	29088958	DSG2	T	C	0.73	0.0001	-0.0401404	0.0367687	-0.00877771	0.793819	-0.0151919	0.428004	-0.00825172	0.666416
rs9271192	6	32578530	HLA-DRB5–HLA-DRB1	C	A	1.11	2.9e-12	0.00592441	0.173543	0.00551764	0.469725	-0.00110957	0.798469	0.0016154	0.709422
rs9331896	8	27467686	CLU	C	T	0.86	2.8e-25	-0.00816875	0.0565936	0.00484142	0.52101	-0.00402643	0.346633	0.00329229	0.440394
rs983392	11	59923508	MS4A6A	G	A	0.9	6.1e-16	-0.00185562	0.659946	0.00667248	0.368586	0.00352541	0.402499	-0.0104553	0.0128017

## Sheet: Intracranial Volume (ICV)
Table S6E. SNP look-ups for genome-wide significant hits in GWAS of intracranial volume (ENIGMA; Hibar et al., 2015).
Intracranial Volume GWAS: Hibar et al., 2015 (Effect sizes are given in units of mm3 per effect allele)								UK Biobank GWAS lookup
								Educational Attainment		Verbal-numerical Reasoning		Reaction Time		Memory
SNP	CHR	Position	Gene	Allele 1	Allele 2	Effect	P	Beta	P	Beta	P	Beta	P	Beta	P
rs17689882	17	43906828	CRHR1	A	G	-15335.9	2.87e-09	-0.0212733	2.54216e-05	-0.0239564	0.00706615	0.00325978	0.518129	0.00259466	0.606006
