# Supplementary material for: Genome-wide association study of cognitive functions and educational attainment in UK Biobank (N=112 151)
Source: Mol Psychiatry. 2016 Apr 5;21(6):758–67. doi: 10.1038/mp.2016.45 (PMC4879186; doi:10.1038/mp.2016.45)
Supplement: Supplementary Table 6 [file mp201645x9.xls]

## Sheet: General Cognitive Function
Table S7A. Look-ups for genome-wide significant gene-based hits in GWAS meta-analyses of general cognitive function (CHARGE; Davies et al., 2015).
General cognitive function GWAS: Davies et al., 2015			UK Biobank gene-based lookup
			Educational Attainment	Verbal-numerical Reasoning	Reaction Time	Memory
Chromosome	Gene	P	P	P	P	P
21	HMGN1	1e-06	0.56655	0.22594	0.33877	0.49555

## Sheet: College degree
Table S7B. Look-ups for genome-wide significant gene-based hits in GWAS meta-analyses of education (college degree) (SSGAC; Rietveld et al., 2013).
Education (college degree): Rietveld et al., 2013			UK Biobank gene-based lookup
			Educational Attainment	Verbal-numerical Reasoning	Reaction Time	Memory
Chromosome	Gene	P	P	P	P	P
1	PIK3C2B	1e-06	0.00090673	0.48466	0.78759	0.82733
2	ASB18	1e-06	0.059291	0.077374	0.48559	0.89396
2	GBX2	1e-06	0.11442	0.68142	0.75426	0.92815
4	TET2	1e-06	2.3e-06	0.01077	0.05037	0.76944
6	IP6K3	1e-06	0.14705	0.23113	0.090084	0.47223
6	ITPR3	1e-06	0.50537	0.17008	0.17644	0.10068
6	UQCC2	1e-06	0.10291	0.27846	0.31747	0.4585

## Sheet: Years of Education
Table S7C. Look-ups for genome-wide significant gene-based hits in GWAS meta-analyses of education (years of education) (SSGAC; Rietveld et al., 2013).
Education (years of education): Rietveld et al., 2013			UK Biobank gene-based lookup
			Educational Attainment	Verbal-numerical Reasoning	Reaction Time	Memory
Chromosome	Gene	P	P	P	P	P
2	ASB18	1e-06	0.059291	0.077374	0.48559	0.89396
2	GBX2	1e-06	0.11442	0.68142	0.75426	0.92815
3	APEH	1e-06	2.83e-10	0.0053018	0.025683	0.30494
3	BSN	2e-06	7.88e-13	0.022885	0.013921	0.39615
3	MST1	2e-06	1.39e-11	0.0046082	0.0091387	0.083954
3	NICN1	1e-06	7.85e-11	0.038059	0.075636	0.48994
3	RNF123	1e-06	3.16e-12	0.001258	0.0090082	0.46462
6	BTN1A1	1e-06	4.32e-05	0.079535	0.029116	0.48532
6	HMGN4	1e-06	0.00028	0.14048	0.013311	0.69264
6	IP6K3	1e-06	0.14705	0.23113	0.090084	0.47223
10	C10orf88	1e-06	0.73309	0.11464	0.67027	0.37288
13	STK24	1e-06	5.71e-05	0.087036	0.026284	0.33203
16	ATP2A1	1e-06	7.53e-07	5.62e-06	0.37637	0.87919
16	ATXN2L	1e-06	5.17e-07	1.09e-06	0.48457	0.8392
16	SH2B1	1e-06	7.5e-08	6.12e-07	0.53569	0.87729
16	TUFM	1e-06	1.86e-06	4.91e-06	0.19686	0.75806

## Sheet: Childhood g
Table S7D. Look-ups for genome-wide significant gene-based hits in GWAS meta-analyses of childhood cognitive function (CHIC; Benyamin et al., 2014).
Childhood g GWAS: Benyamin et al., 2014			UK Biobank gene-based lookup
			Educational Attainment	Verbal-numerical Reasoning	Reaction Time	Memory
Chromosome	Gene	P	P	P	P	P
1	FNBP1L	4e-05	0.0043512	0.35266	0.45382	0.46242
