# Supplementary material for: Genome-wide association study of cognitive functions and educational attainment in UK Biobank (N=112 151)
Source: Mol Psychiatry. 2016 Apr 5;21(6):758–67. doi: 10.1038/mp.2016.45 (PMC4879186; doi:10.1038/mp.2016.45)
Supplement: Supplementary Table 7 [file mp201645x10.xls]

## Sheet: Sheet1
Table S8. DEPICT gene prioritisation results. Genes prioritised by DEPICT for educational attainment that withstood correction for multiple comparison. Top cis eQTL indicates SNPs within the associated loci that show evidence for eQTLs in whole blood (Westra et al., 2013).
Position	Gene	P	Top cis eQTL SNP	FDR
chr1:204391756-204654861	MDM4	2.34e-06	rs10900595	<=0.01
chr7:44788180-44924960	H2AFV	4.74e-06	-	<=0.01
chr3:50400233-51813009	RAD54L2	5.13e-06	-	<0.05
chr10:103989943-104192418	GBF1	6.69e-06	-	<0.05
chr14:66953072-67878917	GPHN	8.99e-06	-	<0.05
chr10:64893050-65384883	JMJD1C	1.02e-05	-	<0.05
chr5:36876861-37066515	NIPBL	1.23e-05	rs158803	<0.05
chr3:48445261-50258411	IP6K2	1.95e-05	-	<0.05
chr9:2015342-2193624	SMARCA2	2.5e-05	-	<0.05
chr12:123405498-123921264	SETD8	2.64e-05	rs12366872	<0.05
chr3:48445261-50258411	QRICH1	2.79e-05	rs4974083	<0.05
chr8:17721889-17887453	PCM1	7.87e-05	rs13253463;rs6987474	<0.05
chr10:21783421-22292698	MLLT10	9.24e-05	rs10828248	<0.05
chr16:28477983-28950667	ATXN2L	9.96e-05	rs6565259	<0.05
chr17:45600306-45823485	NPEPPS	0.000152	rs16956009	<0.05
chr17:45884733-46507594	CBX1	0.000208	-	<0.05
chr1:41827594-41849262	FOXO6	0.000252	-	<0.05
chr3:48445261-50258411	RBM5	0.000279	rs6776145	<0.05
chr1:93544792-93828149	MTF2	0.000295	rs2815416	<0.05
chr3:48445261-50258411	RHOA	0.000362	-	<0.05
chr10:11047259-11378666	ENSG00000229206	0.000384	-	<0.05
chr8:67372238-67774257	VCPIP1	0.000393	-	<0.05
chr10:11047259-11378666	CELF2	0.000404	rs9329334;rs651722;rs7899913;rs11257104	<0.05
chr6:109416313-109485135	CEP57L1	0.000424	-	<0.05
chr1:171454651-171562650	PRRC2C	0.000519	-	<0.05
chr5:88013975-88199922	MEF2C	0.000612	rs661311	<0.05
chr4:106067032-106200973	TET2	0.000634	-	<0.05
chr3:114056941-114866118	ZBTB20	0.000858	rs17670486	<0.05
